# Supplementary material for: Population genetic patterns among social groups of the endangered Central American spider monkey (Ateles geoffroyi) in a human-dominated landscape
Source: Ecol Evol. 2013 Apr 12;3(5):1388–99. doi: 10.1002/ece3.547 (PMC3678491; doi:10.1002/ece3.547)
Supplement: Supplementary file 2 [file ece30003-1388-SD2.txt]

>03
ATTATAATCCCACAACGGACCAGAACACATAAGAGCCTAATCGTACATAACAACGCCAC-CAAAACATGACTATCCACCCAACACGAGATCCCATAATAGTACATTAGTACATTAATCTATTTACAGCGCATAGCACATCCCATTCAGTCAATCCTCTTCAACATGAATATCCCACAGGTATTAATCAACCTCTTGATCTACCATCCTCCGTGAAACCAAC
>04
ATTATAATCCCACAACGGACCAGAACACATAAGAACCTAACTGTACATAACAACGCCAC-CAAAACATGACTATCCATCTAACACGAGATCCCATAATAGTACATTAGTACATTAACCTATTTACAGCGCATAGCACATCCTATTCAGTCAATCCTCTTCAACATGAATATCCCACAGGTATTAATCAACCTCTTGATCTACCATCCTCCGTGAAACCAAC
>05
ATTATAATCCCACAACGGACCAGAACACATAAGAACCTAACCGTACATAACAACGCCAC-CAAAACATGACTATCCACCTAACACGAGATCCCACAATAGTACATTAGTACATTAACCTATTTACAGCGCATAGCACATCCTATTCAGTCAATCCTCTTCAACATGAATATCCTACAGGTATTAATCAACCTCTTGATCTACCATCCTCCGTGAAACCAAC
>06
ATTATAATCCCACAACGGACCAGAACACATAAGAACCTAACCGTACATAACAACGCCGC-CAAAACATGACTATCCACCTAACACGAGATCCCACAATAGTACATTAGTACATTAACCTATTTACAGCGCATAGCACATCCTATTCAGTCAATCCTCTTCAACATGAATATCCCACAGGTATTAATCAACCTCTTGATCTACCATCCTCCGTGAAACCAAC
>07
ATTATAATCCCACAACGGACCAGAACACATAAGAGCCTAATCGTACATAACAACGCCAC-CAAAACATGACTATCCACCCAACACGAGATCCCATAATAGTACATTAGTACATTAATCTATTTACAGCGCATAGCACATCCCATTCAGTCAATCCTCTTCAACATGAATATCCCACAGGTATTAATCAACCTCTTGATCTACCATCCTCCGTGAAACCAAC
>08
ATTATAATCCCACAACGGACCAGAACACATAAGAACCTAACTGTACATAACAACGCCAC-CAAAACATGACTATCCATCTAACACGAGATCCCATAATAGTACATTAGTACATTAACCTATTTACAGCGCATAGCACATCCTATTCAGTCAATCCTCTTCAACATGAATATCCCACAGGTATTAATCAACCTCTTGATCTACCATCCTCCGTGAAACCAAC
>09
ATTATAATCCCACAACGGACCAGAACACATAAGAACCTAACCGTACATAACAATGTCAC-CAAAACATGACTATCCATCTAACACGAGATCCCATAATAGTACATTAGTACATTAACCTATTTACAGCGCATAGCACATCCTATTCAGTCAATCCTCTTCAACATGAATATCCCACAGGTATTAATCAACCTCTTGATCTACCATCCTCCGTGAAACCAAC
>12a
ATTATAATCCCACAACGGACCAGAATACATAAGGACCTAATCGTACATAACAATGCCAC-CAAAACATGACTATCCACCCAACACGAGATCCCATAATAGTACATTAGTACATTAATCTATTTACAGCGCATAGCACATCCCATTCAGTCAATCCTCTTCAACATGAATATCCCACAGGTATTAATCAACCTCTTGACCTACCATCCTCCGTGAAACCAAC
>16b
ATTATAATCCCACAACGGACCAGAACACATAAGAACCTAACCGTACATAACAACGCCAC-CAAAACATGACTATCCACCTAACACGAGATCCCACAATAGTACATTAGTACATTAATCTATTTACAGCGCATAGCACATCCTATTCAGTCAATCCTCTTCAACATGAATATCCTACAGGTATTAATCAACCTCTTGATCTACCATCCTCCGTGAAACCAAC
>18b
ATTATAATCCCACAACGGACCAGAACACATAAGAACCTAACCGTACATAACAATGCCAC-CAAAACATGACTATCCACCTAACACGAGATCCCATAATAGTACATTAGTACATTAACCTATTTACAGCGCATAGCACATCCTATTCAGTCAATCCTCTTCAACATGAATATCCCACAGGTATTAATCAACCTCTTGATCTACCATCCTCCGTGAAACCAAC
>2a
ATTATAATCCCACAACGGACCAGAATACATAAGAACCTAACCGTACATAACAATGCCAC-CAAAACATGACTATCCATCTAACACGAGATCCCATAATAGTACATTAGTACATTAACCTATTTACAGCGCATAGCACATCCTATTCAGTCAATCCTCTTCAACATGAATATCCCACAGGTATTAATCAACCTCTTGATCTACCATCCTCCGTGAAACCAAC
>cv1
ATTATAATCCCACAACGGACCAGAACACATGAGAACCTAACCGTACATAACAACGCCAC-CAAAACATGACTATCCACCTAACACGAGATCCCATAATAGTACATTAGTACATTAATCTATTTACAGTGCATAGCACATCCCATTCAGTCAATCCTCTTCAACATGAATATCCCACAGGTATTAATCAACCTCTTGATCTACCATCCTCCGTGAAACCAAC
>da11
ATTATAATCCCACAACGGACCAGAACACATAAGAACCTAACCGTACATAACAACGCCAC-CAAAACATGACTATCCATCTAACACGAGATCCCATAATAGTACATTAGTACATTAACCTATTTACAGCGCATAGCACATCCTATTCAGTCAATCCTCTTCAACATGAATATCCCACAGGTATTAATCAACCTCTTGATCTACCATCCTCCGTGAAACCAAC
>da12
ATTATAATCCCACAACGGACCAGAACACATAAGAACCTAACCGTACATAACAACGCCAC-CAAAACATGACTATCCATCTAACACGAGATCCCATAATAGTACATTAGTACATTAACCTATTTATAGCGCATAGCACATCCTATTCAGTCAATCCTCTTCAACATGAATATCCCACAGGTATTAATCAACCTCTTGATCTACCATCCTCCGTGAAACCAAC
>da17
ATTATAATCCCACAACGGACCAGAACACATAAGAACCTAACCGTACATAACAACGCCAC-CAAAACATGACTATCCACCTAACACGAGATCCCATAATAGTACATTAGTACATTAACCTATTTATAGCGCATAGCACATCCCATTCAGTCAATCCTCTTCAACATGAATATCCCACAGGTATTAATCAACCTCTTGATCTACCATCCTCCGTGAAACCAAC
>da18
ATTATAATCCCACAACGGACCAGAACACATAAGAACCTAACCGTACATAACAACGCCAC-CAAAACATGACTATCCATCTAACACGAGATCCCATAATAGTACATTAGTACATTAACCTATTTACAGCGCATAGCACATCCTATTCAGTCAATCCTCTTCAACATGAATATCCCACAGGTATTAATCAACCTCTTGATCTACCATCCTCCGTGAAACCAAC
>da19
ATTATAATCCCACAACGGACCAGAACACATAAGAACCTAACCGTACATAACAACGCCAC-CAAAACATGACTATCCACCTAACACGAGATCCCATAATAGTACATTAGTACATTAACCTATTTATAGCGCATAGCACATCCCATTCAGTCAATCCTCTTCAACATGAATATCCCACAGGTATTAATCAACCTCTTGATCTACCATCCTCCGTGAAACCAAC
>dam41a
ATTATAATCCCACAACGGACCAGAACACATAAGAACCTAACCGTACATAACGACGCCAC-CAAAACATGACTATCCATCTAACACGAGATCCCATAATAGTACATTAGTACATTAACCTATTTACAGCGCATAGCACATCCTATTCAGTCAATCCTCTTCAACATGAATATCCCACAGGTATTAATCAACCTCTTGATCTACCATCCTCCGTGAAACCAAC
>dam51a
ATTATAATCCCACAACGGACCAGAACACATAAGAACCTAACCGTACATAACAACGCCACCCAAAACATGACTATCCATCTAACACGAGATCCCATAATAGTACATTAGTACATTAACCTATTTACAGCGCATAGCACATCCTATTCAGTCAATCCTCTTCAACATGAATATCCCACAGGTATTAATCAACCTCTTGATCTACCATCCTCCGTGAAACCAAC
>dam61a
ATTATAATCCCACAACGGACCAGAACACATAAGAACCTAACCGTACATAACAATGCCAC-CAAAACATGACTATCCATCTAACACGAGATCCCATAATAGTACATTAGTACATTAACCTATTTACAGCGCATAGCACATCCTATTCAGTCAATCCTCTTCAACATGAATATCCCACAGGTATTAATCAACCTCTTGATCTACCATCCTCCGTGAAACCAAC
>dam62
ATTATAATCCCACAACGGACCAGAACACATAAGAACCTAACCGTACATAACAACGCCAC-CAAAACATGACTATCCATCTAACACGAGATCCCATAATAGTACATTAGTACATTAACCTATTTACAGCGCATAGCACATCCTATTCAGTCAATCCTCTTCAACATGAATATCCCACAGGTATTAATCAACCTCTTGATCTACCATCCTCCGTGAAACCAAC
>dm10
ATTATAATCCCACAACGGACCAGAACACATAAGAACCTAACCGTACATAGCAACGCCAC-CAAAACATGACTATCCACCTAACACGAGATCCCACAATAGTACATTAGTACATTAATCTATTTACAGCGCATAGCACATCCTATTCAGTCAATCCTCTTCAACATGAATATCCCACAGGTATTAATCAACCTCTTGATCTACCATCCTCCGTGAAACCAAC
>dm38
ATTATAATCCCACAACGGACCAGAACACATGAGAACCTAACCGTACATAACAACGCCAC-CAAAACATGACTATCCACCTAACACGAGATCCCATAATAGTACATTAGTACATTAATCTATTTACAGTGCATAGCACATCCCATTCAGTCAATCCTCTTCAACATGAATATCCCACAGGTATTAATCAACCTCTTGATCTACCATCCTCCGTGAAACCAAC
>dm52
ATTATAATCCCACAACGGACCAGAACACATAAGAGCCTAACCGTACATAACAACGCCAC-CAAAACATGACTATCCACCCAACACGAGATCCCATAATAGTACATTAGTACATTAATCTATTTACAGCGCATAGCACATCCCATTCAGTCAATCCTCTTCAACATGAATATCCCACAGGTATTAATCAACCTCTTGATCTACCATCCTCCGTGAAACCAAC
>dm53
ATTATAATCCCACAACGGACCAGAACACATAAGAGCCTAACCGTACATAACAACGCCAC-CAAAACATGACTATCCACCCAACACGAGATCCCATAATAGTACATTAGTACATTAATCTATTTACAGCGCATAGCACATCCCATTCAGTCAATCCTCTTCAACATGAATATCCCACAGGTATTAATCAACCTCTTGATCTACCATCCTCCGTGAAACCAAC
>dm5a
ATTATAATCCCACAACGGACCAGAACACATGAGAACCTAACCGTACATAACAACGCCAC-CAAAACATGACTATCCACCTAACACGAGATCCCATAATAGTACATTAGTACATTAATCTATTTACAGTGCATAGCACATCCCATTCAGTCAATCCTCTTCAACATGAATATCCCACAGGTATTAATCAACCTCTTGATCTACCATCCTCCGTGAAACCAAC
>dm6
ATTATAATCTCACAACGGACCAGAACACATAAGAGTCTAACCGTACATAACAACGCCAC-CAAAACATGACTATCCACCCAACACGAGATCCCATAATAGTACATTAGTACATTAATCTATTTACAGCGCATAGCACATCCCATTCAGTCAATCCTCTTCAACATGAATATCCCACAGGTATTAATCAACCTCTTGATCTACCATCCTCCGTGAAACCAAC
>dm7
ATTATAATCCCACAACGGACCAGAACACATGAGAACCTAACCGTACATAACAACGCCAC-CAAAACATGACTATCCACCTAACACGAGATCCCATAATAGTACATTAGTACATTAATCTATTTACAGTGCATAGCACATCCCATTCAGTCAATCCTCTTCAACATGAATATCCCACAGGTATTAATCAACCTCTTGATCTACCATCCTCCGTGAAACCAAC
>dm9a
ATTATAATCCCACAACGGACCAGAACACATAAGAACCTAACCGTACATAACAACGCCAC-CAAAACATGACTATCCACCTAACACGAGATCCCATAATAGTACATTAGTACATTAACCTATTTATAGCGCATAGCACATCCCATTCAGTCAATCCTCTTCAACATGAATATCCCACAGGTATTAATCAACCTCTTGATCTACCATCCTCCGTGAAACCAAC
>dmm2a
ATTATAATCCCACAACGGACCAGAACACATGAGAACCTAACCGTACATAACAACGCCAC-CAAAACATGACTATCCACCTAACACGAGATCCCATAATAGTACATTAGTACATTAATCTATTTACAGTGCATAGCACATCCCATTCAGTCAATCCTCTTCAACATGAATATCCCACAGGTATTAATCAACCTCTTGATCTACCATCCTCCGTGAAACCAAC
>dmm2c
ATTATAATCCCACAACGGACCAGAACACATAAGAACCTAACCGTACATAACAACGCCAC-CAAAACATGACTATCCACCTAACACGAGATCCCATAATAGTACATTAGTACATTAACCTATTTATAGCGCATAGCACATCCCATTCAGTCAATCCTCTTCAACATGAATATCCCACAGGTATTAATCAACCTCTTGATCTACCATCCTCCGTGAAACCAAC
>dmm321
ATTATAATCCCATAACGGACCAGAACACATAAGAACCTAACCGTACATAACAACGCCAC-TAAAACATGACTATCCATCCAACACGAGATCCCACAATAGTACATTAGTACATTAACCTATTTACAGCGCATAGCACATCCTATTCAGTCAATCCTCTTCAACATGAATATCCCACAGGTATTAATCAACCTCTTGATCTACCATCCTCCGTGAAACCAAC
>dmm33
ATTATAATCTCACAACGGACCAGAACACATAAGAGTCTAACCGTACATAACAACGCCAC-CAAAACATGACTATCCACCCAACACGAGATCCCATAATAGTACATTAGTACATTAATCTATTTACAGCGCATAGCACATCCCATTCAGTCAATCCTCTTCAACATGAATATCCCACAGGTATTAATCAACCTCTTGATCTACCATCCTCCGTGAAACCAAC
>dmm34
ATTATAATCCCATAACGGACCAGAACACATAAGAACCTAACCGTACATAACAACGCCAC-TAAAACATGACTATCCATCCAACACGAGATCCCACAATAGTACATTAGTACATTAACCTATTTACAGCGCATAGCACATCCTATTCAGTCAATCCTCTTCAACATGAATATCCCACAGGTATTAATCAACCTCTTGATCTACCATCCTCCGTGAAACCAAC
>dmm51
ATTATAATCCCACAACGGACCAGAACACATAAGAGCCTAACCGTACATAACAACGCCAC-CAAAACATGACTATCCACCCAACACGAGATCCCATAATAGTACATTAGTACATTAATCTATTTACAGCGCATAGCACATCCCATTCAGTCAATCCTCTTCAACATGAATATCCCACAGGTATTAATCAACCTCTTGATCTACCATCCTCCGTGAAACCAAC
>dw36
ATTATAATCCCACAACGGACCAGAACACATAAGAACCTAACCGTACATAACAACGCCAC-CAAAACATGACTATCCATCTAACACGAGATCCCATAATAGTACATTAGTACATTAACCTATTTACAGCGCATAGCACATCCTATTCAGTCAATCCTCTTCAACATGAATATCCCACAGGTATTAATCAACCTCTTGATCTACCATCCTCCGTGAAACCAAC
>ec10
ATTATAATCCCACAACGGACCAGAACACATAAGGACCTAACCGTACATAACAATGCCAC-CAAAACATGACTATCCACCTAACACGAGATCCCACAATAGTACATTAGTACATTAACCTATTTACAGCGCATAGCACATCCTATTCAGTCAATCCTCTTCAACATGAATATCCTACAGGTATTAATCAACCTCTTGATCTACCATCCTCCGTGAAACCAAC
>ec12
ATTATAATCCCACAACGGACCAGAACACATAAGAACCTAACTGTACATAACAACGCCAC-CAAAACATGACTATCCATCTAACACGAGATCCCATAATAGTACATTAGTACATTAACCTATTTACAGCGCATAGCACATCCTATTCAGTCAATCCTCTTCAACATGAATATCCCACAGGTATTAATCAACCTCTTGATCTACCATCCTCCGTGAAACCAAC
>ec14
ATTATAATCCCACAACGGACCAGAACACATAAGAACCTAACCGTACATAACAACGCCAC-CAAAACATGACTATCCATCTAACACGAGATCCCATAATAGTACATTAGTACATTAACCTATTTACAGCGCATAGCACATCCTATTCAGTCAATCCTCTTCAACATGAATATCCCACAGGTATTAATCAACCTCTTGATCTACCATCCTCCGTGAAACCAAC
>ec4
ATTATAATCCCACAACGGACCAGAACACATAAGAACCTAACTGTACATAACAACGCCAC-CAAAACATGACTATCCATCTAACACGAGATCCCATAATAGTACATTAGTACATTAACCTATTTACAGCGCATAGCACATCCTATTCAGTCAATCCTCTTCAACATGAATATCCCACAGGTATTAATCAACCTCTTGATCTACCATCCTCCGTGAAACCAAC
>ec6
ATTATAATCTCACAACGGACCAGAACACATAAGAGCCTAACCGTACATAACAACGCCAC-CAAAACATGACTATCCACCCAACACGAGATCCCATAATAGTACATTAGTACATTAATCTATTTACAGCGCATAGCACATCCCATTCAGTCAATCCTCTTCAACATGAATATCCCACAGGTATTAATCAACCTCTTGATCTACCATCCTCCGTGAAACCAAC
>ec7
ATTATAATCCCACAACGGACCAGAACACATAAGAACCTAACCGTACATAACAACGCCACCCAAAACATGACTATCCATCTAACACGAGATCCCATAATAGTACATTAGTACATTAACCTATTTACAGCGCATAGCACATCCTATTCAGTCAATCCTCTTCAACATGAATATCCCACAGGTATTAATCAACCTCTTGATCTACCATCCTCCGTGAAACCAAC
>ec8
ATTATAATCCCACAACGGACCAGAACACATAAGAACCTAACCGTACATAACAACGCCACCCAAAACATGACTATCCATCTAACACGAGATCCCATAATAGTACATTAGTACATTAACCTATTTACAGCGCATAGCACATCCTATTCAGTCAATCCTCTTCAACATGAATATCCCACAGGTATTAATCAACCTCTTGATCTACCATCCTCCGTGAAACCAAC
>ec9
ATTATAATCCCACAACGGACCAGAACACATAAGAACCTAACCGTACATAACAACGCCACCCAAAACATGACTATCCATCTAACACGAGATCCCATAATAGTACATTAGTACATTAACCTATTTACAGCGCATAGCACATCCTATTCAGTCAATCCTCTTCAACATGAATATCCCACAGGTATTAATCAACCTCTTGATCTACCATCCTCCGTGAAACCAAC
>eg1
ATTATAATCCCACAACGGACCAGAACACATAAGAACCTAACCGTACATAACAATGCCAC-CAAAACATGACTATCCATCTAACACGAGATCCCATAATAGTACATTAGTACATTAACCTATTTACAGCGCATAGCACATCCTATTCAGTCAATCCTCTTCAACATGAATATCCCACAGGTATTAATCAACCTCTTGATCTACCATCCTCCGTGAAACCAAC
>eg2
ATTATAATCCCACAACGGACCAGAACACATAAGAACCTAACCGTACATAACAATGCCAC-CAAAACATGACTATCCATCTAACACGAGATCCCATAATAGTACATTAGTACATTAACCTATTTACAGCGCATAGCACATCCTATTCAGTCAATCCTCTTCAACATGAATATCCCACAGGTATTAATCAACCTCTTGATCTACCATCCTCCGTGAAACCAAC
>es12a
ATTATAATCCCACAACGGACCAGAACACATGAGAACCTAACCGTACATAACAACGCCAC-CAAAACATGACTATCCACCTAACACGAGATCCCATAATAGTACATTAGTACATTAATCTATTTACAGTGCATAGCACATCCCATTCAGTCAATCCTCTTCAACATGAATATCCTACAGGTATTAATCAACCTCTTGATCTACCATCCTCCGTGAAACCAAC
>es13
ATTATAATCCCACAACGGACCAGAACACATAAGAACCTAACCGTACATAACAACGCCGC-CAAAACATGACTATCCATCTAACACGAGATCCCATAATAGTACATTAGTACATTAACCTATTTACAGCGCATAGCACATCCTATTCAGTCAATCCTCTTCAACATGAATATCCCACAGGTATTAATCAACCTCTTGATCTACCATCCTCCGTGAAACCAAC
>es14
ATTATAATCCCACAACGGACCAGAACACATAAGAACCTAACCGTACATAACAACGCCACCCAAAACATGACTATCCATCTAACACGAGATCCCATAATAGTACATTAGTACATTAACCTATTTACAGCGCATAGCACATCCTATTCAGTCAATCCTCTTCAACATGAATATCCCACAGGTATTAATCAACCTCTTGATCTACCATCCTCCGTGAAACCAAC
>es15
ATTATAATCCCACAACGGACCAGAACACATGAGAACCTAACCGTACATAACAACGCCAC-CAAAACATGACTATCCACCTAACACGAGATCCCATAATAGTACATTAGTACATTAATCTATTTACAGTGCATAGCACATCCCATTCAGTCAATCCTCTTCAACATGAATATCCTACAGGTATTAATCAACCTCTTGATCTACCATCCTCCGTGAAACCAAC
>es16
ATTATAATCCCACAACGGACCAGAACACATAAGAACCTAACCGTACATAACAATGCCAC-CAAAACATGACTATCCATCTAACACGAGATCCCATAATAGTACATTAGTACATTAACCTATTTACAGCGCATAGCACATCCTATTCAGTCAATCCTCTTCAACATGAATATCCCACAGGTATTAATCAACCTCTTGATCTACCATCCTCCGTGAAACCAAC
>es8
ATTATAATCCCACAACGGACCAGAACACATAAGAACCTAACCGTACATAACAACGCCAC-CAAAACATGACTATCCACCTAACACGAGATCTCACAATAGTACATTAGTACATTAACCTATTTACAGCGCATAGCACATCCTATTCAGTCAATCCTCTTCAACATGAATATCCCACAGGTATTAATCAACCTCTTGATCTACCATCCTCCGTGAAACCAAC
>es9
ATTATAATCCCACAACGGACCAGAACACATAAGAACCTAACCGTACATAACAACGCCAC-CAAAACATGACTATCCATCTAACACGAGATCCCATAATAGTACATTAGTACATTAACCTATTTACAGCGCATAGCACATCCTATTCAGTCAATCCTCTTCAACATGAATATCCCACAGGTATTAATCAACCTCTTGATCTACCATCCTCCGTGAAACCAAC
>esg3
ATTATAATCCCACAACGGACCAGAACACATAAGAACCTAACCGTACATAACAACGCCAC-CAAAACATGACTATCCACCTAACACGAGATCCCACAATAGTACATTAGTACATTAACCTATTTACAGCGCATAGCACATCCTATTCAGTCAATCCTCTTCAACATGAATATCCCACAGGTATTAATCAACCTCTTGATCTACCATCCTCCGTGAAACCAAC
>esg1_3
ATTATAATCCCACAACGGACCAGAACACATAAGAACCTAACCGTACATAACAACGCCAC-CAAAACATGACTATCCACCTAACACGAGATCCCACAATAGTACATTAGTACATTAACCTATTTACAGCGCATAGCACATCCTATTCAGTCAATCCTCTTCAACATGAATATCCCACAGGTATTAATCAACCTCTTGATCTACCATCCTCCGTGAAACCAAC
>esg1_5
ATTATAATCCCACAACGGACCAGAACACATAAGAACCTAACCGTACATAACAACGCCAC-CAAAACATGACTATCCACCTAACACGAGATCTCACAATAGTACATTAGTACATTAACCTATTTACAGCGCATAGCACATCCTATTCAGTCAATCCTCTTCAACATGAATATCCCACAGGTATTAATCAACCTCTTGATCTACCATCCTCCGTGAAACCAAC
>esg2_1
ATTATAATCCCACAACGGACCAGAACACATAAGAACCTAACCGTACATAACAACGCCAC-CAAAACATGACTATCCACCTAACACGAGATCCCACAATAGTACATTAGTACATTAACCTATTTACAGCGCATAGCACATCCTATTCAGTCAATCCTCTTCAACATGAATATCCCACAGGTATTAATCAACCTCTTGATCTACCATCCTCCGTGAAACCAAC
>esg2_2
ATTATAATCCCACAACGGACCAGAACACATAAGAACCTAACCGTACATAACAACGCCAC-CAAAACATGACTATCCACCTAACACGAGATCCCACAATAGTACATTAGTACATTAACCTATTTACAGCGCATAGCACATCCTATTCAGTCAATCCTCTTCAACATGAATATCCCACAGGTATTAATCAACCTCTTGATCTACCATCCTCCGTGAAACCAAC
>esg2_3
ATTATAATCCCACAACGGACCAGAACACATAAGAACCTAACCGTACATAACAACGCCAC-CAAAACATGACTATCCACCTAACACGAGATCTCACAATAGTACATTAGTACATTAACCTATTTACAGCGCATAGCACATCCTATTCAGTCAATCCTCTTCAACATGAATATCCCACAGGTATTAATCAACCTCTTGATCTACCATCCTCCGTGAAACCAAC
>esg2_4
ATTATAATCCCACAACGGACCAGAACACATAAGAACCTAACCGTACATAACAATGCCAC-CAAAACATGACTATCCACCTAACACGAGATCTCACAATAGTACATTAGTACATTAACCTATTTACAGCGCATAGCACATCCTATTCAGTCAATCCTCTTCAACATGAATATCCCACAGGTATTAATCAACCTCTTGATCTACCATCCTCCGTGAAACCAAC
>esg2_5
ATTATAATCCCACAACGGACCAGAACACATAAGAACCTAACCGTACATAACAATGCCAC-CAAAACATGACTATCCATCTAACACGAGATCCCATAATAGTACATTAGTACATTAACCTATTTACAGCGCATAGCACATCCTATTCAGTCAATCCTCTTCAACATGAATATCCCACAGGTATTAATCAACCTCTTGATCTACCATCCTCCGTGAAACCAAC
>esg2_6
ATTATAATCCCACAACGGACCAGAACACATAAGAACCTAACCGTACATAACAACGCCAC-CAAAACATGACTATCCACCTAACACGAGATCTCACAATAGTACATTAGTACATTAACCTATTTACAGCGCATAGCACATCCTATTCAGTCAATCCTCTTCAACATGAATATCCCACAGGTATTAATCAACCTCTTGATCTACCATCCTCCGTGAAACCAAC
>g10
ATTATAATCCCACAACGGACCAGAACACATAAGAACCTAACCGTACATAACAACGCCAC-CAAAACATGACTATCCATCTAACACGAGATCCCATAATAGTACATTAGTACATTAACCTATTTACAGCGCATAGCACATCCTATTCAGTCAATCCTCTTCAACATGAATATCCCACAGGTATTAATCAACCTCTTGATCTACCATCCTCCGTGAAACCAAC
>gm102
ATTATAATCCCACAACGGACCAGAACACATAAGAACCTAACCGTACATAACAACGCCAC-CAAAACATGACTATCCACCTAACACGAGATCCCACAATAGTACATTAGTACATTAATCTATTTACAGCGCATAGCACATCCTATTCAGTCAATCCTCTTCAACATGAATATCCTACAGGTATTAATCAACCTCTTGATCTACCATCCTCCGTGAAACCAAC
>gm103
ATTATAATCCCACAACGGACCAGAACACATAAGAACCTAACCGTACATAACAATGCCAC-CAAAACATGACTATCCATCTAACACGAGATCCCATAATAGTACATTAGTACATTAACCTATTTACAGCGCATAGCACATCCTATTCAGTCAATCCTCTTCAACATGAATATCCCACAGGTATTAATCAACCTCTTGATCTACCATCCTCCGTGAAACCAAC
>gm105
ATTATAATCCCACAACGGACCAGAACACATAAGAACCTAACCGTACATAACAACGCCAC-CAAAACATGACTATCCACCTAACACGAGATCTCACAATAGTACATTAGTACATTAACCTATTTACAGCGCATAGCACATCCTATTCAGTCAATCCTCTTCAACATGAATATCCCACAGGTATTAATCAACCTCTTGATCTACCATCCTCCGTGAAACCAAC
>gm109
ATTATAATCCCACAACGGACCAGAACACATAAGAACCTAACCGTACATAACAACGCCAC-CAAAACATGACTATCCACCTAACACGAGATCCCACAATAGTACATTAGTACATTAATCTATTTACAGCGCATAGCACATCCTATTCAGTCAATCCTCTTCAACATGAATATCCTACAGGTATTAATCAACCTCTTGATCTACCATCCTCCGTGAAACCAAC
>gm112
ATTATAATCCCACAACGGACCAGAACACATAAGAACCTAACCGTACATAACAATGCCAC-CAAAACATGACTATCCACCTAACACGAGATCCCATAATAGTACATTAGTACATTAACCTATTTACAGCGCATAGCACATCCTATTCAGTCAATCCTCTTCAACATGAATATCCCACAGGTATTAATCAACCTCTTGATCTACCATCCTCCGTGAAACCAAC
>gm2
ATTATAATCCCACAACGGACCAGAACACATAAGAACCTAACCGTACATAACAACGCCAC-CAAAACATGACTATCCACCTAACACGAGATCCCACAATAGTACATTAGTACATTAATCTATTTACAGCGCATAGCACATCCTATTCAGTCAATCCTCTTCAACATGAATATCCTACAGGTATTAATCAACCTCTTGATCTACCATCCTCCGTGAAACCAAC
>gm3
ATTATAATCCCACAACGGACCAGAACACATAAGAACCTAACCGTACATAACAATGCCAC-CAAAACATGACTATCCACCTAACACGAGATCCCATAATAGTACATTAGTACATTAACCTATTTACAGCGCATAGCACATCCTATTCAGTCAATCCTCTTCAACATGAATATCCCACAGGTATTAATCAACCTCTTGATCTACCATCCTCCGTGAAACCAAC
>gm4
ATTATAATCCCACAACGGACCAGAACACATAAGAACCTAACCGTACATAACAATGCCAC-CAAAACATGACTATCCACCTAACACGAGATCCCATAATAGTACATTAGTACATTAACCTATTTACAGCGCATAGCACATCCTATTCAGTCAATCCTCTTCAACATGAATATCCCACAGGTATTAATCAACCTCTTGATCTACCATCCTCCGTGAAACCAAC
>gm6
ATTATAATCCCACAACGGACCAGAACACATAAGAACCTAACCGTACATAACAACGCCAC-CAAAACATGACTATCCACCTAACACGAGATCCCACAATAGTACATTAGTACATTAATCTATTTACAGCGCATAGCACATCCTATTCAGTCAATCCTCTTCAACATGAATATCCTACAGGTATTAATCAACCTCTTGATCTACCATCCTCCGTGAAACCAAC
>gm80b
ATTATAATCCCACAACGGACCAGAATACATAAGGACCTAATCGTACATAACAACGCCAC-CAAAACATGACTATCCACCCAACACGAGATCCCATAATAGTACATTAGTACATTAATCTATTTACAGCGCATAGCACATCCCATTCAGTCAATCCTCTTCAACATGAATATCCCACAGGTATTAATCAACCTCTTGACCTACCATCCTCCGTGAAACCAAC
>gm81
ATTATAATCCCACAACGGACCAGAATACATAAGGACCTAATCGTACATAACAACGCCAC-CAAAACATGACTATCCACCCAACACGAGATCCCATAATAGTACATTAGTACATTAATCTATTTACAGCGCATAGCACATCCCATTCAGTCAATCCTCTTCAACATGAATATCCCACAGGTATTAATCAACCTCTTGACCTACCATCCTCCGTGAAACCAAC
>gm82
ATTATAATCCCACAACGGACCAGAATACATAAGGACCTAATCGTACATAACAACGCCAC-CAAAACATGACTATCCACCCAACACGAGATCCCATAATAGTACATTAGTACATTAATCTATTTACAGCGCATAGCACATCCCATTCAGTCAATCCTCTTCAACATGAATATCCCACAGGTATTAATCAACCTCTTGACCTACCATCCTCCGTGAAACCAAC
>gm83
ATTATAATCCCACAACGGACCAGAACACATAAGAACCTAACCGTACATAACAATGCCAC-CAAAACATGACTATCCATCTAACACGAGATCCCATAATAGTACATTAGTACATTAACCTATTTACAGCGCATAGCACATCCTATTCAGTCAATCCTCTTCAACATGAATATCCCACAGGTATTAATCAACCTCTTGATCTACCATCCTCCGTGAAACCAAC
>gm85
ATTATAATCCCACAACGGACCAGAACACATAAGAACCTAACCGTACATAACAATGCCAC-CAAAACATGACTATCCACCTAACACGAGATCCCACAATAGTACATTAGTACATTAACCTATTTACAGCGCATAGCACATCCTATTCAGTCAATCCTCTTCAACATGAATATCCCACAGGTATTAATCAACCTCTTGATCTACCATCCTCCGTGAAACCAAC
>gm86
ATTATAATCCCACAACGGACCAGAACACATAAGAACCTAACCGTACATAACAATGCCAC-CAAAACATGACTATCCACCTAACACGAGATCCCATAATAGTACATTAGTACATTAACCTATTTACAGCGCATAGCACATCCTATTCAGTCAATCCTCTTCAACATGAATATCCCACAGGTATTAATCAACCTCTTGATCTACCATCCTCCGTGAAACCAAC
>gm87
ATTATAATCCCACAACGGACCAGAACACATAAGAACCTAACCGTACATAACAACGCCAC-CAAAACATGACTATCCACCTAACACGAGATCCCATAATAGTACATTAGTACATTAACCTATTTATAGCGCATAGCACATCCCATTCAGTCAATCCTCTTCAACATGAATATCCCACAGGTATTAATCAACCTCTTGATCTACCATCCTCCGTGAAACCAAC
>gm88
ATTATAATCCCACAACGGACCAGAACACATAAGGACCTAACCGTACATAACAATGCCAC-CAAAACATGACTATCCACCTAACACGAGATCCCACAATAGTACATTAGTACATTAACCTATTTACAGCGCATAGCACATCCTATTCAGTCAATCCTCTTCAACATGAATATCCTACAGGTATTAATCAACCTCTTGATCTACCATCCTCCGTGAAACCAAC
>gm95
ATTATAATCCCACAACGGACCAGAACACATAAGAACCTAACCGTACATAACAACGCCAC-CAAAACATGACTATCCACCTAACACGAGATCCCATAATAGTACATTAGTACATTAACCTATTTATAGCGCATAGCACATCCCATTCAGTCAATCCTCTTCAACATGAATATCCCACAGGTATTAATCAACCTCTTGATCTACCATCCTCCGTGAAACCAAC
>gm99
ATTATAATCCCACAACGGACCAGAACACATAAGAACCTAACCGTACATAACAATGCCAC-CAAAACATGACTATCCACCTAACACGAGATCCCACAATAGTACATTAGTACATTAACCTATTTACAGCGCATAGCACATCCTATTCAGTCAATCCTCTTCAACATGAATATCCCACAGGTATTAATCAACCTCTTGATCTACCATCCTCCGTGAAACCAAC
>gmp2
ATTATAATCCCACAACGGACCAGAACACATAAGAACCTAACCGTACATAACAATGCCAC-CAAAACATGACTATCCATCTAACACGAGATCCCATAATAGTACATTAGTACATTAACCTATTTATAGCGCATAGCACATCCTATTCAGTCAATCCTCTTCAACATGAATATCCCACAGGTATTAATCAACCTCTTGATCTACCATCCTCCGTGAAACCAAC
>gmp4
ATTATAATCCCACAACGGACCAGAACACATAAGAACCTAACCGTACATAACAATGCCAC-CAAAACATGACTATCCATCTAACACGAGATCCCATAATAGTACATTAGTACATTAACCTATTTATAGCGCATAGCACATCCTATTCAGTCAATCCTCTTCAACATGAATATCCCACAGGTATTAATCAACCTCTTGATCTACCATCCTCCGTGAAACCAAC
>gu13
ATTATAATCCCACAACGGACCAGAACACATAAGAGTCTAACCGTACATAACAACGCCAC-CAAAACATGACTATCCACCCAACACGAGATCCCATAATAGTACATTAGTACATTAATCTATTTACAGCGCATAGCACATCCCATTCAGTCAATCCTCTTCAACATGAATATCCCACAGGTATTAATCAACCTCTTGATCTACCATCCTCCGTGAAACCAAC
>gu14
ATTATAATCCCACAACGGACCAGAACACATAAGAACCTAACTGTACATAACAACGCCAC-CAAAACATGACTATCCATCTAACACGAGATCCCATAATAGTACATTAGTACATTAACCTATTTACAGCGCATAGCACATCCTATTCAGTCAATCCTCTTCAACATGAATATCCCACAGGTATTAATCAACCTCTTGATCTACCATCCTCCGTGAAACCAAC
>gu16
ATTATAATCCCACAACGGACCAGAACACATAAGAACCTAACTGTACATAACAACGCCAC-CAAAACATGACTATCCATCTAACACGAGATCCCATAATAGTACATTAGTACATTAACCTATTTACAGCGCATAGCACATCCTATTCAGTCAATCCTCTTCAACATGAATATCCCACAGGTATTAATCAACCTCTTGATCTACCATCCTCCGTGAAACCAAC
>gu17
ATTATAATCCCACAACGGACCAGAATACATAAGAACCTAACCGTACATAACAATGCCAC-CAAAACATGACTATCCATCTAACACGAGATCCCATAATAGTACATTAGTACATTAACCTATTTACAGCGCATAGCACATCCTATTCAGTCAATCCTCTTCAACATGAATATCCCACAGGTATTAATCAACCTCTTGATCTACCATCCTCCGTGAAACCAAC
>gu18
ATTATAATCCCACAACGGACCAGAATACATAAGAACCTAACCGTACATAACAATGCCAC-CAAAACATGACTATCCATCTAACACGAGATCCCATAATAGTACATTAGTACATTAACCTATTTACAGCGCATAGCACATCCTATTCAGTCAATCCTCTTCAACATGAATATCCCACAGGTATTAATCAACCTCTTGATCTACCATCCTCCGTGAAACCAAC
>gu19
ATTATAATCCCACAACGGACCAGAACACATAAGAACCTAACCGTACATAACAATGTCAC-CAAAACATGACTATCCATCTAACACGAGATCCCATAATAGTACATTAGTACATTAACCTATTTACAGCGCATAGCACATCCTATTCAGTCAATCCTCTTCAACATGAATATCCCACAGGTATTAATCAACCTCTTGATCTACCATCCTCCGTGAAACCAAC
>gu20
ATTATAATCCCACAACGGACCAGAACACATAAGAACCTAACCGTACATAACAATGTCAC-CAAAACATGACTATCCATCTAACACGAGATCCCATAATAGTACATTAGTACATTAACCTATTTACAGCGCATAGCACATCCTATTCAGTCAATCCTCTTCAACATGAATATCCCACAGGTATTAATCAACCTCTTGATCTACCATCCTCCGTGAAACCAAC
>gu21
ATTATAATCTCACAACGGACCAGAACACATAAGAGCCTAACCGTACATAACAACGCCAC-CAAAACATGACTATCCACCCAACACGAGATCCCATAATAGTACATTAGTACATTAATCTATTTACAGCGCATAGCACATCCCATTCAGTCAATCCTCTTCAACATGAATATCCCACAGGTATTAATCAACCTCTTGATCTACCATCCTCCGTGAAACCAAC
>iv1
ATTATAATCCCACAACGGACCAGAACACATAAGAACCTAACCGTACATAACAATGCCAC-CAAAACATGACTATCCATCTAACACGAGATCCCATAATAGTACATTAGTACATTAACCTATTTATAGCGCATAGCACATCCTATTCAGTCAATCCTCTTCAACATGAATATCCCACAGGTATTAATCAACCTCTTGATCTACCATCCTCCGTGAAACCAAC
>iv11
ATTATAATCCCACAACGGACCAGAACACATAAGAACCTAACCGTACATAACAATGCCAC-CAAAACATGACTATCCATCTAACACGAGATCCCATAATAGTACATTAGTACATTAACCTATTTACAGCGCATAGCACATCCTATTCAGTCAATCCTCTTCAACATGAATATCCCACAGGTATTAATCAACCTCTTGATCTACCATCCTCCGTGAAACCAAC
>iv12
ATTATAATCCCACAACGGACCAGAACACATAAGAACCTAACCGTACATAACAACGCCAC-CAAAACATGACTATCCATCTAACACGAGATCCCATAATAGTACATTAGTACATTAACCTATTTACAGCGCATAGCACATCCTATTCAGTCAATCCTCTTCAACATGAATATCCCACAGGTATTAATCAACCTCTTGATCTACCATCCTCCGTGAAACCAAC
>iv13
ATTATAATCCCACAACGGACCAGAACACATAAGAACCTAACCGTACATAACAACGCCAC-CAAAACATGACTATCCATCTAACACGAGATCCCATAATAGTACATTAGTACATTAACCTATTTACAGCGCATAGCACATCCTATTCAGTCAATCCTCTTCAACATGAATATCCCACAGGTATTAATCAACCTCTTGATCTACCATCCTCCGTGAAACCAAC
>iv13m21
ATTATAATCCCACAACGGACCAGAACACATAAGAACCTAACCGTACATAACAACGCCAC-CAAAACATGACTATCCATCTAACACGAGATCCCATAATAGTACATTAGTACATTAACCTATTTACAGCGCATAGCACATCCTATTCAGTCAATCCTCTTCAACATGAATATCCCACAGGTATTAATCAACCTCTTGATCTACCATCCTCCGTGAAACCAAC
>iv13m22a
ATTATAATCCCACAACGGACCAGAACACATAAGAACCTAACCGTACATAACAATGCCAC-CAAAACATGACTATCCACCTAACACGAGATCCCACAATAGTACATTAGTACATTAACCTATTTACAGCGCATAGCACATCCTATTCAGTCAATCCTCTTCAACATGAATATCCCACAGGTATTAATCAACCTCTTGATCTACCATCCTCCGTGAAACCAAC
>iv13m3a
ATTATAATCCCACAACGGACCAGAACACATAAGAACCTAACCGTACATAACAACGCCAC-CAAAACATGACTATCCACCTAACACGAGATCTCACAATAGTACATTAGTACATTAACCTATTTACAGCGCATAGCACATCCTATTCAGTCAATCCTCTTCAACATGAATATCCCACAGGTATTAATCAACCTCTTGATCTACCATCCTCCGTGAAACCAAC
>iv16
ATTATAATCCCACAACGGACCAGAACACATAAGAACCTAACCGTACATAACAACGCCAC-CAAAACATGACTATCCATCTAACACGAGATCCCATAATAGTACATTAGTACATTAACCTATTTACAGCGCATAGCACATCCTATTCAGTCAATCCTCTTCAACATGAATATCCCACAGGTATTAATCAACCTCTTGATCTACCATCCTCCGTGAAACCAAC
>iv2
ATTATAATCCCACAACGGACCAGAACACATAAGAACCTAACCGTACATAACAATGCCAC-CAAAACATGACTATCCACCCAACACGAGATCTCATAATAGTACATTAGTACATTAATCTATTTACAGCGCATAGCACATCCCATTCAGTCAATCCTCTTCAACATGGATATCCCACAGGTATTAATCAACCTCTTGACCTACCATCCTCCGTGAAACCAAC
>iv22
ATTATAATCCCACAACGGACCAGAACACATAAGAACCTAACCGTACATAACAACGCCGC-CAAAACATGACTATCCACCTAACACGAGATCCCACAATAGTACATTAGTACATTAACCTATTTACAGCGCATAGCACATCCTATTCAGTCAATCCTCTTCAACATGAATATCCCACAGGTATTAATCAACCTCTTGATCTACCATCCTCCGTGAAACCAAC
>iv23
ATTATAATCCCACAACGGACCAGAACACATAAGAACCTAACCGTACATAACAACGCCAC-CAAAACATGACTATCCACCTAACACGAGATCCCACAATAGTACATTAGTACATTAACCTATTTACAGCGCATAGCACATCCTATTCAGTCAATCCTCTTCAACATGAATATCCCACAGGTATTAATCAACCTCTTGATCTACCATCCTCCGTGAAACCAAC
>iv25
ATTATAATCCCACAACGGACCAGAACACATAAGAACCTAACTGTACATAACAACGCCAC-CAAAACATGACTATCCATCTAACACGAGATCCCATAATAGTACATTAGTACATTAACCTATTTACAGCGCATAGCACATCCTATTCAGTCAATCCTCTTCAACATGAATATCCCACAGGTATTAATCAACCTCTTGATCTACCATCCTCCGTGAAACCAAC
>iv26
ATTATAATCCCACAACGGACCAGAACACATAAGAACCTAACTGTACATAACAACGCCAC-CAAAACATGACTATCCATCTAACACGAGATCCCATAATAGTACATTAGTACATTAACCTATTTACAGCGCATAGCACATCCTATTCAGTCAATCCTCTTCAACATGAATATCCCACAGGTATTAATCAACCTCTTGATCTACCATCCTCCGTGAAACCAAC
>iv28
ATTATAATCCCACAACGGACCAGAACACATAAGAACCTAACCGTACATAACAACGCCAC-CAAAACATGACTATCCATCTAACACGAGATCCCATAATAGTACATTAGTACATTAACCTATTTACAGCGCATAGCACATCCTATTCAGTCAATCCTCTTCAACATGAATATCCCACAGGTATTAATCAACCTCTTGATCTACCATCCTCCGTGAAACCAAC
>iv30
ATTATAATCCCACAACGGACCAGAACACATGAGAACCTAACCGTACATAACAACGCCAC-CAAAACATGACTATCCACCTAACACGAGATCCCATAATAGTACATTAGTACATTAATCTATTTACAGTGCATAGCACATCCCATTCAGTCAATCCTCTTCAACATGAATATCCCACAGGTATTAATCAACCTCTTGATCTACCATCCTCCGTGAAACCAAC
>iv31
ATTATAATCCCACAACGGACCAGAACACATAAGAACCTAACCGTACATAACAACGCCAC-CAAAACATGACTATCCACCTAACACGAGATCTCACAATAGTACATTAGTACATTAACCTATTTACAGCGCATAGCACATCCTATTCAGTCAATCCTCTTCAACATGAATATCCCACAGGTATTAATCAACCTCTTGATCTACCATCCTCCGTGAAACCAAC
>iv33
ATTATAATCCCACAACGGACCAGAACACATAAGAACCTAACCGTACATAACAACGCCAC-CAAAACATGACTATCCATCTAACACGAGATCCCATAATAGTACATTAGTACATTAACCTATTTACAGCGCATAGCACATCCTATTCAGTCAATCCTCTTCAACATGAATATCCCACAGGTATTAATCAACCTCTTGATCTACCATCCTCCGTGAAACCAAC
>iv34
ATTATAATCCCACAACGGACCAGAACACATAAGAACCTAACTGTACATAACAACGCCAC-CAAAACATGACTATCCATCTAACACGAGATCCCATAATAGTACATTAGTACATTAACCTATTTACAGCGCATAGCACATCCTATTCAGTCAATCCTCTTCAACATGAATATCCCACAGGTATTAATCAACCTCTTGATCTACCATCCTCCGTGAAACCAAC
>iv36
ATTATAATCCCACAACGGACCAGAACACATAAGAACCTAACCGTACATAACAATGCCAC-CAAAACATGACTATCCATCTAACACGAGATCCCATAATAGTACATTAGTACATTAACCTATTTACAGCGCATAGCACATCCTATTCAGTCAATCCTCTTCAACATGAATATCCCACAGGTATTAATCAACCTCTTGATCTACCATCCTCCGTGAAACCAAC
>iv37
ATTATAATCCCACAACGGACCAGAACACATAAGAACCTAACCGTACATAACAATGCCAC-CAAAACATGACTATCCATCTAACACGAGATCCCATAATAGTACATTAGTACATTAACCTATTTACAGCGCATAGCACATCCTATTCAGTCAATCCTCTTCAACATGAATATCCCACAGGTATTAATCAACCTCTTGATCTACCATCCTCCGTGAAACCAAC
>iv39
ATTATAATCCCACAACGGACCAGAACACATAAGAACCTAACCGTACATAACAATGCCAC-CAAAACATGACTATCCATCTAACACGAGATCCCATAATAGTACATTAGTACATTAACCTATTTACAGCGCATAGCACATCCTATTCAGTCAATCCTCTTCAACATGAATATCCCACAGGTATTAATCAACCTCTTGATCTACCATCCTCCGTGAAACCAAC
>iv4
ATTATAATCCCACAACGGACCAGAACACATAAGAACCTAACCGTACATAACAATGCCAC-CAAAACATGACTATCCATCTAACACGAGATCCCATAATAGTACATTAGTACATTAACCTATTTACAGCGCATAGCACATCCTATTCAGTCAATCCTCTTCAACATGAATATCCCACAGGTATTAATCAACCTCTTGATCTACCATCCTCCGTGAAACCAAC
>iv40
ATTATAATCCCACAACGGACCAGAACACATAAGAACCTAACCGTACATAACAACGCCAC-CAAAACATGACTATCCACCTAACACGAGATCTCACAATAGTACATTAGTACATTAACCTATTTACAGCGCATAGCACATCCTATTCAGTCAATCCTCTTCAACATGAATATCCCACAGGTATTAATCAACCTCTTGATCTACCATCCTCCGTGAAACCAAC
>iv41
ATTATAATCCCACAACGGACCAGAACACATAAGAACCTAACCGTACATAACAACGCCAC-CAAAACATGACTATCCACCTAACACGAGATCCCATAATAGTACATTAGTACATTAACCTATTTATAGCGCATAGCACATCCCATTCAGTCAATCCTCTTCAACATGAATATCCCACAGGTATTAATCAACCTCTTGATCTACCATCCTCCGTGAAACCAAC
>iv42
ATTATAATCCCACAACGGACCAGAACACATAAGAACCTAACCGTACATAACAACGCCACCCAAAACATGACTATCCATCTAACACGAGATCCCATAATAGTACATTAGTACATTAACCTATTTACAGCGCATAGCACATCCTATTCAGTCAATCCTCTTCAACATGAATATCCCACAGGTATTAATCAACCTCTTGATCTACCATCCTCCGTGAAACCAAC
>iv5
ATTATAATCCCACAACGGACCAGAACACATAAGAACCTAACCGTACATAACAATGCCAC-CAAAACATGACTATCCATCTAACACGAGATCCCATAATAGTACATTAGTACATTAACCTATTTACAGCGCATAGCACATCCTATTCAGTCAATCCTCTTCAACATGAATATCCCACAGGTATTAATCAACCTCTTGATCTACCATCCTCCGTGAAACCAAC
>iv6
ATTATAATCCCACAACGGACCAGAACACATAAGAACCTAACCGTACATAACAATGCCAC-CAAAACATGACTATCCATCTAACACGAGATCCCATAATAGTACATTAGTACATTAACCTATTTACAGCGCATAGCACATCCTATTCAGTCAATCCTCTTCAACATGAATATCCCACAGGTATTAATCAACCTCTTGATCTACCATCCTCCGTGAAACCAAC
>iv7
ATTATAATCCCACAACGGACCAGAACACATAAGAACCTAACCGTACATAACAATGCCAC-CAAAACATGACTATCCATCTAACACGAGATCCCATAATAGTACATTAGTACATTAACCTATTTACAGCGCATAGCACATCCTATTCAGTCAATCCTCTTCAACATGAATATCCCACAGGTATTAATCAACCTCTTGATCTACCATCCTCCGTGAAACCAAC
>iv8
ATTATAATCCCACAACGGACCAGAACACATAAGGACCTAACCGTACATAACAATGCCAC-CAAAACATGACTATCCACCTAACACGAGATCCCACAATAGTACATTAGTACATTAACCTATTTACAGCGCATAGCACATCCTATTCAGTCAATCCTCTTCAACATGAATATCCTACAGGTATTAATCAACCTCTTGATCTACCATCCTCCGTGAAACCAAC
>iv9
ATTATAATCCCACAACGGACCAGAACACATAAGAACCTAACCGTACATAACAATGCCAC-CAAAACATGACTATCCATCTAACACGAGATCCCATAATAGTACATTAGTACATTAACCTATTTACAGCGCATAGCACATCCTATTCAGTCAATCCTCTTCAACATGAATATCCCACAGGTATTAATCAACCTCTTGATCTACCATCCTCCGTGAAACCAAC
>ivq13
ATTATAATCCCACAACGGACCAGAACACATAAGAACCTAACCGTACATAACAACGCCGC-CAAAACATGACTATCCACCTAACACGAGATCCCACAATAGTACATTAGTACATTAACCTATTTACAGCGCATAGCACATCCTATTCAGTCAATCCTCTTCAACATGAATATCCCACAGGTATTAATCAACCTCTTGATCTACCATCCTCCGTGAAACCAAC
>ivq14
ATTATAATCCCACAACGGACCAGAACACATAAGAACCTAACCGTACATAACAACGCCGC-CAAAACATGACTATCCACCTAACACGAGATCCCACAATAGTACATTAGTACATTAACCTATTTACAGCGCATAGCACATCCTATTCAGTCAATCCTCTTCAACATGAATATCCCACAGGTATTAATCAACCTCTTGATCTACCATCCTCCGTGAAACCAAC
>ja3
ATTATAATCCCACAACGGACCAGAACACATAAGAACCTAACCGTACATAACAACGCCAC-CAAAACATGACTATCCACCTAACACGAGATCTCACAATAGTACATTAGTACATTAACCTATTTACAGCGCATAGCACATCCTATTCAGTCAATCCTCTTCAACATGAATATCCCACAGGTATTAATCAACCTCTTGATCTACCATCCTCCGTGAAACCAAC
>ja4
ATTATAATCCCACAACGGACCAGAACACATAAGAACCTAACCGTACATAACAACGCCAC-CAAAACATGACTATCCATCTAACACGAGATCCCATAATAGTACATTAGTACATTAACCTATTTACAGCGCATAGCACATCCTATTCAGTCAATCCTCTTCAACATGAATATCCCACAGGTATTAATCAACCTCTTGATCTACCATCCTCCGTGAAACCAAC
>ja5
ATTATAATCCCACAACGGACCAGAACACATAAGGACCTAACCGTACATAACAATGCCAC-CAAAACATGACTATCCATCTAACACGAGATCCCATAATAGTACATTAGTACATTAACCTATTTACAGCGCATAGCACATCCTATTCAGTCAATCCTCTCCAACATGAATATCCCACAGGTATTAATCAACCTCTTGATCTACCATCCTCCGTGAAACCAAC
>ja7
ATTATAATCCCACAACGGACCAGAACACATAAGAACCTAACCGTACATAACAACGCCACCCAAAACATGACTATCCATCTAACACGAGATCCCATAATAGTACATTAGTACATTAACCTATTTACAGCGCATAGCACATCCTATTCAGTCAATCCTCTTCAACATGAATATCCCACAGGTATTAATCAACCTCTTGATCTACCATCCTCCGTGAAACCAAC
>jc10
ATTATAATCCCACAACGGACCAGAACACATAAGAACCTAACTGTACATAACAACGCCAC-CAAAACATGACTATCCATCTAACACGAGATCCCATAATAGTACATTAGTACATTAACCTATTTACAGCGCATAGCACATCCTATTCAGTCAATCCTCTTCAACATGAATATCCCACAGGTATTAATCAACCTCTTGATCTACCATCCTCCGTGAAACCAAC
>jc12
ATTATAATCCCACAACGGACCAGAACACATAAGAACCTAACCGTACATAACAACGCCAC-CAAAACATGACTATCCACCTAACACGAGATCCCATAATAGTACATTAGTACATTAACCTATTTATAGCGCATAGCACATCCCATTCAGTCAATCCTCTTCAACATGAATATCCCACAGGTATTAATCAACCTCTTGATCTACCATCCTCCGTGAAACCAAC
>lc4
ATTATAATCCCACAACGGACCAGAACACATAAGAACCTAACCGTACATAACAACGCCAC-CAAAACATGACTATCCACCTAACACGAGATCTCACAATAGTACATTAGTACATTAACCTATTTACAGCGCATAGCACATCCTATTCAGTCAATCCTCTTCAACATGAATATCCCACAGGTATTAATCAACCTCTTGATCTACCATCCTCCGTGAAACCAAC
>lc5
ATTATAATCCCACAACGGACCAGAACACATAAGAACCTAACCGTACATAACAATGCCAC-CAAAACATGACTATCCATCTAACACGAGATCCCATAATAGTACATTAGTACATTAACCTATTTACAGCGCATAGCACATCCTATTCAGTCAATCCTCTTCAACATGAATATCCCACAGGTATTAATCAACCTCTTGATCTACCATCCTCCGTGAAACCAAC
>lc6
ATTATAATCCCACAACGGACCAGAATACATAAGGACCTAATCGTACATAACAACGCCAC-CAAAACATGACTATCCACCCAACACGAGATCCCATAATAGTACATTAGTACATTAATCTATTTACAGCGCATAGCACATCCCATTCAGTCAATCCTCTTCAACATGAATATCCCACAGGTATTAATCAACCTCTTGACCTACCATCCTCCGTGAAACCAAC
>le51
ATTATAATCCCACAACGGACCAGAACACATAAGAACCTAACTGTACATAACAACGCCAC-CAAAACATGACTATCCATCTAACACGAGATCCCATGATAGTACATTAGTACATTAACCTATTTACAGCGCATAGCACATCCTATTCAGTCAATCCTCTTCAACATGAATATCCCACAGGTATTAATCAACCTCTTGATCTACCATCCTCCGTGAAACCAAC
>le61
ATTATAATCCCACAACGGACCAGAACACATAAGAACCTAACCGTACATAACAACGCCAC-CAAAACATGACTATCCACCTAACACGAGATCCCACAATAGTACATTAGTACATTAACCTATTTACAGCGCATAGCACATCCTATTCAGTCAATCCTCTTCAACATGAATATCCTACAGGTATTAATCAACCTCTTGATCTACCATCCTCCGTGAAACCAAC
>le63
ATTATAATCCCACAACGGACCAGAACACATAAGAGCCTAACCGTACATAACAACGCCAC-CAAAACATGACTATCCACCCAACACGAGATCCCATAATAGTACATTAGTACATTAATCTATTTACAGCGCATAGCACATCCCATTCAGTCAATCCTCTTCAACATGAATATCCCACAGGTATTAATCAACCTCTTGATCTACCATCCTCCGTGAAACCAAC
>le64
ATTATAATCCCACAACGGACCAGAACACATAAGAACCTAACCGTACATAACAACGCCAC-CAAAACATGACTATCCACCTAACACGAGATCTCACAATAGTACATTAGTACATTAACCTATTTACAGCGCATAGCACATCCTATTCAGTCAATCCTCTTCAACATGAATATCCCACAGGTATTAATCAACCTCTTGATCTACCATCCTCCGTGAAACCAAC
>le65a
ATTATAATCCCACAACGGACCAGAACACATAAGAACCTAACCGTACATAACAACGCCAC-CAAAACATGACTATCCACCTAACACGAGATCTCACAATAGTACATTAGTACATTAACCTATTTACAGCGCATAGCACATCCTATTCAGTCAATCCTCTTCAACATGAATATCCCACAGGTATTAATCAACCTCTTGATCTACCATCCTCCGTGAAACCAAC
>le65b
ATTATAATCCCACAACGGACCAGAACACATAAGAACCTAACCGTACATAACAACGCCAC-CAAAACATGACTATCCACCTAACACGAGATCTCACAATAGTACATTAGTACATTAACCTATTTACAGCGCATAGCACATCCTATTCAGTCAATCCTCTTCAACATGAATATCCCACAGGTATTAATCAACCTCTTGATCTACCATCCTCCGTGAAACCAAC
>lf2
ATTATAATCCCACAACGGACCAGAACACATAAGAACCTAACCGTACATAACAATGCCAC-CAAAACATGACTATCCACCTAACACGAGATCTCACAATAGTACATTAGTACATTAACCTATTTACAGCGCATAGCACATCCTATTCAGTCAATCCTCTTCAACATGAATATCCCACAGGTATTAATCAACCTCTTGATCTACCATCCTCCGTGAAACCAAC
>ll1
ATTATAATCCCACAACGGACCAGAACACATAAGAACCTAACCGTACATAACAACGCCAC-CAAAACATGACTATCCACCTAACACGAGATCCCATAATAGTACATTAGTACATTAACCTATTTATAGCGCATAGCACATCCCATTCAGTCAATCCTCTTCAACATGAATATCCCACAGGTATTAATCAACCTCTTGATCTACCATCCTCCGTGAAACCAAC
>ll3
ATTATAATCCCACAACGGACCAGAACACATAAGAACCTAACCGTACATAACAATGCCAC-CAAAACATGACTATCCATCTAACACGAGATCCCATAATAGTACATTAGTACATTAACCTATTTACAGCGCATAGCACATCCTATTCAGTCAATCCTCTTCAACATGAATATCCCACAGGTATTAATCAACCTCTTGATCTACCATCCTCCGTGAAACCAAC
>ll4
ATTATAATCCCACAACGGACCAGAACACATAAGAACCTAACCGTACATAACAACGCCAC-CAAAACATGACTATCCACCTAACACGAGATCCCACAATAGTACATTAGTACATTAACCTATTTACAGCGCATAGCACATCCTATTCAGTCAATCCTCTTCAACATGAATATCCTACAGGTATTAATCAACCTCTTGATCTACCATCCTCCGTGAAACCAAC
>ll5
ATTATAATCCCACAACGGACCAGAACACATAAGAACCTAACCGTACATAACAATGCCAC-CAAAACATGACTATCCATCTAACACGAGATCCCATAATAGTACATTAGTACATTAACCTATTTACAGCGCATAGCACATCCTATTCAGTCAATCCTCTTCAACATGAATATCCCACAGGTATTAATCAACCTCTTGATCTACCATCCTCCGTGAAACCAAC
>ll7
ATTATAATCCCACAACGGACCAGAACACATAAGAACCTAACCGTACATAACAACGCCAC-CAAAACATGACTATCCACCTAACACGAGATCTCACAATAGTACATTAGTACATTAACCTATTTACAGCGCATAGCACATCCTATTCAGTCAATCCTCTTCAACATGAATATCCCACAGGTATTAATCAACCTCTTGATCTACCATCCTCCGTGAAACCAAC
>ll8
ATTATAATCCCACAACGGACCAGAACACATAAGAACCTAACCGTACATAACAACGCCAC-CAAAACATGACTATCCACCTAACACGAGATCCCACAATAGTACATTAGTACATTAACCTATTTACAGCGCATAGCACATCCTATTCAGTCAATCCTCTTCAACATGAATATCCTACAGGTATTAATCAACCTCTTGATCTACCATCCTCCGTGAAACCAAC
>ll9
ATTATAATCCCACAACGGACCAGAACACATAAGAACCTAACCGTACATAACAATGCCAC-CAAAACATGACTATCCATCTAACACGAGATCCCATAATAGTACATTAGTACATTAACCTATTTACAGCGCATAGCACATCCTATTCAGTCAATCCTCTTCAACATGAATATCCCACAGGTATTAATCAACCTCTTGATCTACCATCCTCCGTGAAACCAAC
>lp1
ATTATAATCCCACAACGGACCAGAACACATGAGAACCTAACCGTACATAACAACGCCAC-CAAAACATGACTATCCACCTAACACGAGATCCCATAATAGTACATTAGTACATTAATCTATTTACAGTGCATAGCACATCCCATTCAGTCAATCCTCTTCAACATGAATATCCCACAGGTATTAATCAACCTCTTGATCTACCATCCTCCGTGAAACCAAC
>nd2_1
ATTATAATCCCACAACGGACCAGAACACATAAGAACCTAACCGTACATAACAACGCCAC-CAAAACATGACTATCCACCTAACACGAGATCTCACAATAGTACATTAGTACATTAACCTATTTACAGCGCATAGCACATCCTATTCAGTCAATCCTCTTCAACATGAATATCCCACAGGTATTAATCAACCTCTTGATCTACCATCCTCCGTGAAACCAAC
>nd2
ATTATAATCCCACAACGGACCAGAACACATAAGAACCTAACCGTACATAACAACGCCAC-CAAAACATGACTATCCATCTAACACGAGATCCCATAATAGTACATTAGTACATTAACCTATTTACAGCGCATAGCACATCCTATTCAGTCAATCCTCTTCAACATGAATATCCCACAGGTATTAATCAACCTCTTGATCTACCATCCTCCGTGAAACCAAC
>nd3
ATTATAATCCCACAACGGACCAGAACACATAAGAACCTAACCGTACATAACAATGCCAC-CAAAACATGACTATCCATCTAACACGAGATCCCATAATAGTACATTAGTACATTAGCCTATTTATAGCGCATAGCACATCCTATTCAGTCAATCCTCTTCAACATGAATATCCCACAGGTATTAATCAACCTCTTGATCTACCATCCTCCGTGAAACCAAC
>p2
ATTATAATCCCACAACGGACCAGAACACATAAGAACCTAACCGTACATAACAATGCCAC-CAAAACATGACTATCCATCTAACACGAGATCCCATAATAGTACATTAGTACATTAACCTATTTACAGCGCATAGCACATCCTATTCAGTCAATCCTCTTCAACATGAATATCCCACAGGTATTAATCAACCTCTTGATCTACCATCCTCCGTGAAACCAAC
>p3
ATTATAATCCCACAACGGACCAGAACACATAAGAACCTAACCGTACATAACAACGCCAC-CAAAACATGACTATCCATCTAACACGAGATCCCATAATAGTACATTAGTACATTAACCTATTTACAGCGCATAGCACATCCTATTCAGTCAATCCTCTTCAACATGAATATCCCACAGGTATTAATCAACCTCTTGATCTACCATCCTCCGTGAAACCAAC
>p4
ATTATAATCCCACAACGGACCAGAACACATAAGAACCTAACCGTACATAACAACGCCAC-CAAAACATGACTATCCATCTAACACGAGATCCCATAATAGTACATTAGTACATTAACCTATTTACAGCGCATAGCACATCCTATTCAGTCAATCCTCTTCAACATGAATATCCCACAGGTATTAATCAACCTCTTGATCTACCATCCTCCGTGAAACCAAC
>p5b
ATTATAATCCCACAACGGACCAGAACACATGAGAACCTAACCGTACATAACAACGCCAC-CAAAACATGACTATCCACCTAACACGAGATCCCATAATAGTACATTAGTACATTAATCTATTTACAGTGCATAGCACATCCCATTCAGTCAATCCTCTTCAACATGAATATCCCACAGGTATTAATCAACCTCTTGATCTACCATCCTCCGTGAAACCAAC
>qs_3
ATTATAATCCCACAACGGACCAGAACACATAAGAACCTAACCGTACATAACAACGCCAC-CAAAACATGACTATCCACCTAACACGAGATCTCACAATAGTACATTAGTACATTAACCTATTTACAGCGCATAGCACATCCTATTCAGTCAATCCTCTTCAACATGAATATCCCACAGGTATTAATCAACCTCTTGATCTACCATCCTCCGTGAAACCAAC
>qs1_4
ATTATAATCCCACAACGGACCAGAACACATGAGAACCTAACCGTACATAACAACGCCAC-CAAAACATGACTATCCACCTAACACGAGATCCCATAATAGTACATTAGTACATTAATCTATTTACAGTGCATAGCACATCCCATTCAGTCAATCCTCTTCAACATGAATATCCCACAGGTATTAATCAACCTCTTGATCTACCATCCTCCGTGAAACCAAC
>qs1_5
ATTATAATCCCACAACGGACCAGAACACATAAGAACCTAACCGTACATAACAATGCCAC-CAAAACATGACTATCCATCTAACACGAGATCCCATAATAGTACATTAGTACATTAACCTATTTACAGCGCATAGCACATCCTATTCAGTCAATCCTCTTCAACATGAATATCCCACAGGTATTAATCAACCTCTTGATCTACCATCCTCCGTGAAACCAAC
>qs1_8
ATTATAATCCCACAACGGACCAGAACACATAAGAGCCTAATCGTACATAACAACGCCAC-CAAAACATGACTATCCACCCAACACGAGATCCCATAATAGTACATTAGTACATTAATCTATTTACAGCGCATAGCACATCCCATTCAGTCAATCCTCTTCAACATGAATATCCCACAGGTATTAATCAACCTCTTGATCTACCATCCTCCGTGAAACCAAC
>qs2_2
ATTATAATCCCACAACGGACCAGAACACATAAGAGCCTAATCGTACATAACAACGCCAC-CAAAACATGACTATCCACCCAACACGAGATCCCATAATAGTACATTAGTACATTAATCTATTTACAGCGCATAGCACATCCCATTCAGTCAATCCTCTTCAACATGAATATCCCACAGGTATTAATCAACCTCTTGATCTACCATCCTCCGTGAAACCAAC
>qs2_3
ATTATAATCCCACAACGGACCAGAACACATAAGAGCCTAATCGTACATAACAACGCCAC-CAAAACATGACTATCCACCCAACACGAGATCCCATAATAGTACATTAGTACATTAATCTATTTACAGCGCATAGCACATCCCATTCAGTCAATCCTCTTCAACATGAATATCCCACAGGTATTAATCAACCTCTTGATCTACCATCCTCCGTGAAACCAAC
>qs2_5
ATTATAATCCCACAACGGACCAGAACACATAAGAGCCTAATCGTACATAACAACGCCAC-CAAAACATGACTATCCACCCAACACGAGATCCCATAATAGTACATTAGTACATTAATCTATTTACAGCGCATAGCACATCCCATTCAGTCAATCCTCTTCAACATGAATATCCCACAGGTATTAATCAACCTCTTGATCTACCATCCTCCGTGAAACCAAC
>qs2_6
ATTATAATCCCACAACGGACCAGAACACATAAGAGCCTAATCGTACATAACAACGCCAC-CAAAACATGACTATCCACCCAACACGAGATCCCATAATAGTACATTAGTACATTAATCTATTTACAGCGCATAGCACATCCCATTCAGTCAATCCTCTTCAACATGAATATCCCACAGGTATTAATCAACCTCTTGATCTACCATCCTCCGTGAAACCAAC
>qs2
ATTATAATCCCACAACGGACCAGAACACATGAGAACCTAACCGTACATAACAACGCCAC-CAAAACATGACTATCCACCTAACACGAGATCCCATAATAGTACATTAGTACATTAATCTATTTACAGTGCATAGCACATCCCATTCAGTCAATCCTCTTCAACATGAATATCCCACAGGTATTAATCAACCTCTTGATCTACCATCCTCCGTGAAACCAAC
>qs3
ATTATAATCCCACAACGGACCAGAACACATAAGAACCTAACCGTACATAACAACGCCAC-CAAAACATGACTATCCACCTAACACGAGATCTCACAATAGTACATTAGTACATTAACCTATTTACAGCGCATAGCACATCCTATTCAGTCAATCCTCTTCAACATGAATATCCCACAGGTATTAATCAACCTCTTGATCTACCATCCTCCGTGAAACCAAC
>rsv1
ATTATAATCCCACGACGGACCAGAACACATAAGGACCTAACCGTACATAACAATGCCAC-CAAAACATGACTATCCACCTAACACGAGATCCCACAATAGTACATTAGTACATTAACCTATTTACAGCGCATAGCACATCCTATTCAGTCAATCCTCTTCAACATGAATATCCTACAGGTATTAATCAACCTCTTGATCTACCATCCTCCGTGAAACCAAC
>si1
ATTATAATCCCACAACGGACCAGAACACATGAGAACCTAACCGTACATAACAACGCCAC-CAAAACATGACTATCCACCTAACACGAGATCCCATAATAGTACATTAGTACATTAATCTATTTACAGTGCATAGCACATCCCATTCAGTCAATCCTCTTCAACATGAATATCCCACAGGTATTAATCAACCTCTTGATCTACCATCCTCCGTGAAACCAAC
>si2
ATTATAATCCCACAACGGACCAGAACACATAAGAACCTAACCGTACATAACAACGCCACCCAAAACATGACTATCCATCTAACACGAGATCCCATAATAGTACATTAGTACATTAACCTATTTACAGCGCATAGCACATCCTATTCAGTCAATCCTCTTCAACATGAATATCCCACAGGTATTAATCAACCTCTTGATCTACCATCCTCCGTGAAACCAAC
>si3
ATTATAATCCCACAACGGACCAGAACACATAAGAACCTAACCGTACATAACAACGCCAC-CAAAACATGACTATCCATCTAACACGAGATCCCATAATAGTACATTAGTACATTAACCTATTTACAGCGCATAGCACATCCTATTCAGTCAATCCTCTTCAACATGAATATCCCACAGGTATTAATCAACCTCTTGATCTACCATCCTCCGTGAAACCAAC
>si4
ATTATAATCTCACAACGGACCAGAACACATAAGAGCCTAACCGTACATAACAACGCCAC-CAAAACATGACTATCCACCCAACACGAGATCCCATAATAGTACATTAGTACATTAATCTATTTACAGCGCATAGCACATCCCATTCAGTCAATCCTCTTCAACATGAATATCCCACAGGTATTAATCAACCTCTTGATCTACCATCCTCCGTGAAACCAAC
>si5
ATTATAATCCCACAACGGACCAGAATACATAAGGACCTAATCGTACATAACAACGCCAC-CAAAACATGACTATCCACCCAACACGAGATCCCATAATAGTACATTAGTACATTAATCTATTTACAGCGCATAGCACATCCCATTCAGTCAATCCTCTTCAACATGAATATCCCACAGGTATTAATCAACCTCTTGACCTACCATCCTCCGTGAAACCAAC
>si6
ATTATAATCCCACAACGGACCAGAACACATAAGAACCTAACTGTACATAACAACGCCAC-CAAAACATGACTATCCATCTAACACGAGATCCCATAATAGTACATTAGTACATTAACCTATTTATAGCGCATAGCACATCCTATTCAGTCAATCCTCTTCAACATGAATATCCCACAGGTATTAATCAACCTCTTGATCTACCATCCTCCGTGAAACCAAC
>sr1
ATTATAATCCCACAACGGACCAGAACACATAAGAACCTAACCGTACATAACAACGCCACCCAAAACATGACTATCCATCTAACACGAGATCCCATAATAGTACATTAGTACATTAACCTATTTACAGCGCATAGCACATCCTATTCAGTCAATCCTCTTCAACATGAATATCCCACAGGTATTAATCAACCTCTTGATCTACCATCCTCCGTGAAACCAAC
>sr10a
ATTATAATCCCACAACGGACCAGAACACATAAGAACCTAACCGTACATAACAATGCCAC-CAAAACATGACTATCCATCTAACACGAGATCCCATAATAGTACATTAGTACATTAACCTATTTACAGCGCATAGCACATCCTATTCAGTCAATCCTCTTCAACATGAATATCCCACAGGTATTAATCAACCTCTTGATCTACCATCCTCCGTGAAACCAAC
>sr10b
ATTATAATCCCACAACGGACCAGAACACATAAGAACCTAACCGTACATAACAATGCCAC-CAAAACATGACTATCCATCTAACACGAGATCCCATAATAGTACATTAGTACATTAACCTATTTACAGCGCATAGCACATCCTATTCAGTCAATCCTCTTCAACATGAATATCCCACAGGTATTAATCAACCTCTTGATCTACCATCCTCCGTGAAACCAAC
>sr12
ATTATAATCCCACAACGGACCAGAACACATAAGAACCTAACCGTACATAACAACGCCAC-CAAAACATGACTATCCACCTAACACGAGATCTCACAATAGTACATTAGTACATTAACCTATTTACAGCGCATAGCACATCCTATTCAGTCAATCCTCTTCAACATGAATATCCCACAGGTATTAATCAACCTCTTGATCTACCATCCTCCGTGAAACCAAC
>sr16
ATTATAATCCCACAACGGACCAGAACACATAAGAACCTAACCGTACATAACAATGCCAC-CAAAACATGACTATCCATCTAACACGAGATCCCATAATAGTACATTGGTACATTAACCTATTTACAGCGCATAGCACATCCTATTCAGTCAATCCTCTTCAACATGAATATCCCACAGGTATTAATCAACCTCTTGATCTACCATCCTCCGTGAAACCAAC
>sr2
ATTATAATCCCACAACGGACCAGAACACATAAGAACCTAACCGTACATAACAATGCCAC-CAAAACATGACTATCCATCTAACACGAGATCCCATAATAGTACATTAGTACATTAACCTATTTACAGCGCATAGCACATCCTATTCAGTCAATCCTCTCCAACATGAATATCCCACAGGTATTAATCAACCTCTTGATCTACCATCCTCCGTGAAACCAAC
>sr3
ATTATAATCCCACAACGGACCAGAACACATAAGAACCTAACCGTACATAACAACGCCACCCAAAACATGACTATCCATCTAACACGAGATCCCATAATAGTACATTAGTACATTAACCTATTTACAGCGCATAGCACATCCTATTCAGTCAATCCTCTTCAACATGAATATCCCACAGGTATTAATCAACCTCTTGATCTACCATCCTCCGTGAAACCAAC
>sr4
ATTATAATCCCACAACGGACCAGAACACATAAGAACCTAACCGTACATAACAATGCCAC-CAAAACATGACTATCCATCTAACACGAGATCCCATAATAGTACATTAGTACATTAACCTATTTACAGCGCATAGCACATCCTATTCAGTCAATCCTCTTCAACATGAATATCCCACAGGTATTAATCAACCTCTTGATCTACCATCCTCCGTGAAACCAAC
>sr5
ATTATAATCCCACAACGGACCAGAACACATAAGAACCTAACCGTACATAACAACGCCAC-CAAAACATGACTATCCACCTAACACGAGATCCCATAATAGTACATTAGTACATTAACCTATTTATAGCGCATAGCACATCCCATTCAGTCAATCCTCTTCAACATGAATATCCCACAGGTATTAATCAACCTCTTGATCTACCATCCTCCGTGAAACCAAC
>sr6
ATTATAATCCCACAACGGACCAGAACACATAAGAACCTAACCGTACATAACAATGCCAC-CAAAACATGACTATCCATCTAACACGAGATCCCATAATAGTACATTAGTACATTAACCTATTTACAGCGCATAGCACATCCTATTCAGTCAATCCTCTTCAACATGAATATCCCACAGGTATTAATCAACCTCTTGATCTACCATCCTCCGTGAAACCAAC
>sr7
ATTATAATCCCACAACGGACCAGAACACATAAGAACCTAACCGTACATAACAACGCCAC-CAAAACATGACTATCCATCTAACACGAGATCCCATAATAGTACATTAGTACATTAACCTATTTACAGCGCATAGCACATCCTATTCAGTCAATCCTCTTCAACATGAATATCCCACAGGTATTAATCAACCTCTTGATCTACCATCCTCCGTGAAACCAAC
>srp2
ATTATAATCCCACAACGGACCAGAACACATAAGAACCTAACCGTACATAACAACGCCAC-CAAAACATGACTATCCATCTAACACGAGATCCCATAATAGTACATTAGTACATTAACCTATTTACAGCGCATAGCACATCCTATTCAGTCAATCCTCTTCAACATGAATATCCCACAGGTATTAATCAACCTCTTGATCTACCATCCTCCGTGAAACCAAC
>tda1a
ATTATAATCCCACAACGGACCAGAACACATAAGAACCTAACCGTACATAACAACGCCAC-CAAAACATGACTATCCATCTAACACGAGATCCCATAATAGTACATTAGTACATTAACCTATTTACAGCGCATAGCACATCCTATTCAGTCAATCCTCTTCAACATGAATATCCCACAGGTATTAATCAACCTCTTGATCTACCATCCTCCGTGAAACCAAC
