# Supplementary material for: Population genetic patterns among social groups of the endangered Central American spider monkey (Ateles geoffroyi) in a human-dominated landscape
Source: Ecol Evol. 2013 Apr 12;3(5):1388–99. doi: 10.1002/ece3.547 (PMC3678491; doi:10.1002/ece3.547)
Supplement: Supplementary file 3 [file ece30003-1388-SD3.xlsx]

## Sheet: Sheet1
ID	Locality	X	Y	HVR1 Haplotype	Accession#	HVR1 Sequence	D8S260	LE02	SB38	LL1110	LL1118	LL157	CE121	AB12
03	Guadalupe	643444	1236004	AgfHap5	KC691417	ATTATAATCCCACAACGGACCAGAACACATAAGAGCCTAATCGTACATAACAACGCCACCAAAACATGACTATCCACCCAACACGAGATCCCATAATAGTACATTAGTACATTAATCTATTTACAGCGCATAGCACATCCCATTCAGTCAATCCTCTTCAACATGAATATCCCACAGGTATTAATCAACCTCTTGATCTACCATCCTCCGTGAAACCAAC	222232	192192	143145	211211	142144	233235	205205	203203
04	Guadalupe	643444	1236004	AgfHap15	KC691427	ATTATAATCCCACAACGGACCAGAACACATAAGAACCTAACTGTACATAACAACGCCACCAAAACATGACTATCCATCTAACACGAGATCCCATAATAGTACATTAGTACATTAACCTATTTACAGCGCATAGCACATCCTATTCAGTCAATCCTCTTCAACATGAATATCCCACAGGTATTAATCAACCTCTTGATCTACCATCCTCCGTGAAACCAAC	214220	192196	147149	211219	142148	229235	205205	199203
05	Guadalupe	643444	1236004	AgfHap19	KC691431	ATTATAATCCCACAACGGACCAGAACACATAAGAACCTAACCGTACATAACAACGCCACCAAAACATGACTATCCACCTAACACGAGATCCCACAATAGTACATTAGTACATTAACCTATTTACAGCGCATAGCACATCCTATTCAGTCAATCCTCTTCAACATGAATATCCTACAGGTATTAATCAACCTCTTGATCTACCATCCTCCGTGAAACCAAC	214222	192198	143145	217219	144144	223227	193221	199203
06	Guadalupe	643444	1236004	AgfHap20	KC691432	ATTATAATCCCACAACGGACCAGAACACATAAGAACCTAACCGTACATAACAACGCCGCCAAAACATGACTATCCACCTAACACGAGATCCCACAATAGTACATTAGTACATTAACCTATTTACAGCGCATAGCACATCCTATTCAGTCAATCCTCTTCAACATGAATATCCCACAGGTATTAATCAACCTCTTGATCTACCATCCTCCGTGAAACCAAC	214222	192194	139143	211213	132142	221227	193193	203203
07	Guadalupe	644673	1236067	AgfHap5	KC691417	ATTATAATCCCACAACGGACCAGAACACATAAGAGCCTAATCGTACATAACAACGCCACCAAAACATGACTATCCACCCAACACGAGATCCCATAATAGTACATTAGTACATTAATCTATTTACAGCGCATAGCACATCCCATTCAGTCAATCCTCTTCAACATGAATATCCCACAGGTATTAATCAACCTCTTGATCTACCATCCTCCGTGAAACCAAC	222232	192196	143145	211211	142142	223235	205205	203203
08	Guadalupe	644673	1236067	AgfHap15	KC691427	ATTATAATCCCACAACGGACCAGAACACATAAGAACCTAACTGTACATAACAACGCCACCAAAACATGACTATCCATCTAACACGAGATCCCATAATAGTACATTAGTACATTAACCTATTTACAGCGCATAGCACATCCTATTCAGTCAATCCTCTTCAACATGAATATCCCACAGGTATTAATCAACCTCTTGATCTACCATCCTCCGTGAAACCAAC	220222	192192	143151	209211	144144	223229	205205	203203
09	Guadalupe	644673	1236067	AgfHap17	KC691429	ATTATAATCCCACAACGGACCAGAACACATAAGAACCTAACCGTACATAACAATGTCACCAAAACATGACTATCCATCTAACACGAGATCCCATAATAGTACATTAGTACATTAACCTATTTACAGCGCATAGCACATCCTATTCAGTCAATCCTCTTCAACATGAATATCCCACAGGTATTAATCAACCTCTTGATCTACCATCCTCCGTGAAACCAAC	212214	192192	139143	211217	140142	221223	193205	203203
12a	Guadalupe	643547	1236516	AgfHap21	KC691433	ATTATAATCCCACAACGGACCAGAATACATAAGGACCTAATCGTACATAACAATGCCACCAAAACATGACTATCCACCCAACACGAGATCCCATAATAGTACATTAGTACATTAATCTATTTACAGCGCATAGCACATCCCATTCAGTCAATCCTCTTCAACATGAATATCCCACAGGTATTAATCAACCTCTTGACCTACCATCCTCCGTGAAACCAAC	214222	192192	139149	211217	144144	223229	193193	203203
16b	Guacamaya	655588	1241895	AgfHap11	KC691423	ATTATAATCCCACAACGGACCAGAACACATAAGAACCTAACCGTACATAACAACGCCACCAAAACATGACTATCCACCTAACACGAGATCCCACAATAGTACATTAGTACATTAATCTATTTACAGCGCATAGCACATCCTATTCAGTCAATCCTCTTCAACATGAATATCCTACAGGTATTAATCAACCTCTTGATCTACCATCCTCCGTGAAACCAAC	---	---	---	---	---	---	---	---
18b	Guacamaya	655588	1241895	AgfHap12	KC691424	ATTATAATCCCACAACGGACCAGAACACATAAGAACCTAACCGTACATAACAATGCCACCAAAACATGACTATCCACCTAACACGAGATCCCATAATAGTACATTAGTACATTAACCTATTTACAGCGCATAGCACATCCTATTCAGTCAATCCTCTTCAACATGAATATCCCACAGGTATTAATCAACCTCTTGATCTACCATCCTCCGTGAAACCAAC	220222	198200	147147	211211	140144	223235	193197	199203
2a	Guadalupe	644571	1236062	AgfHap16	KC691428	ATTATAATCCCACAACGGACCAGAATACATAAGAACCTAACCGTACATAACAATGCCACCAAAACATGACTATCCATCTAACACGAGATCCCATAATAGTACATTAGTACATTAACCTATTTACAGCGCATAGCACATCCTATTCAGTCAATCCTCTTCAACATGAATATCCCACAGGTATTAATCAACCTCTTGATCTACCATCCTCCGTGAAACCAAC	214230	192198	143149	203213	144146	217223	193201	203203
cv1	Cerró Victoria	638845	1238846	AgfHap4	KC691416	ATTATAATCCCACAACGGACCAGAACACATGAGAACCTAACCGTACATAACAACGCCACCAAAACATGACTATCCACCTAACACGAGATCCCATAATAGTACATTAGTACATTAATCTATTTACAGTGCATAGCACATCCCATTCAGTCAATCCTCTTCAACATGAATATCCCACAGGTATTAATCAACCTCTTGATCTACCATCCTCCGTGAAACCAAC	---	---	---	---	---	---	---	---
da10	Arce	657294	1241759	---	---	---	214222	192192	139143	211217	134144	223227	193193	203203
da11	Arce	657292	1241765	AgfHap13	KC691425	ATTATAATCCCACAACGGACCAGAACACATAAGAACCTAACCGTACATAACAACGCCACCAAAACATGACTATCCATCTAACACGAGATCCCATAATAGTACATTAGTACATTAACCTATTTACAGCGCATAGCACATCCTATTCAGTCAATCCTCTTCAACATGAATATCCCACAGGTATTAATCAACCTCTTGATCTACCATCCTCCGTGAAACCAAC	212220	196196	143149	211213	144144	221229	193201	203203
da12	Arce	657292	1241765	AgfHap32	KC691444	ATTATAATCCCACAACGGACCAGAACACATAAGAACCTAACCGTACATAACAACGCCACCAAAACATGACTATCCATCTAACACGAGATCCCATAATAGTACATTAGTACATTAACCTATTTATAGCGCATAGCACATCCTATTCAGTCAATCCTCTTCAACATGAATATCCCACAGGTATTAATCAACCTCTTGATCTACCATCCTCCGTGAAACCAAC	214222	192192	139143	211217	134144	223227	193193	203203
da17	Arce	658184	1241763	AgfHap9	KC691421	ATTATAATCCCACAACGGACCAGAACACATAAGAACCTAACCGTACATAACAACGCCACCAAAACATGACTATCCACCTAACACGAGATCCCATAATAGTACATTAGTACATTAACCTATTTATAGCGCATAGCACATCCCATTCAGTCAATCCTCTTCAACATGAATATCCCACAGGTATTAATCAACCTCTTGATCTACCATCCTCCGTGAAACCAAC	230230	198198	143145	213217	144144	223229	193205	203203
da18	Arce	658184	1241763	AgfHap13	KC691425	ATTATAATCCCACAACGGACCAGAACACATAAGAACCTAACCGTACATAACAACGCCACCAAAACATGACTATCCATCTAACACGAGATCCCATAATAGTACATTAGTACATTAACCTATTTACAGCGCATAGCACATCCTATTCAGTCAATCCTCTTCAACATGAATATCCCACAGGTATTAATCAACCTCTTGATCTACCATCCTCCGTGAAACCAAC	---	---	---	---	---	---	---	---
da19	Arce	658097	1242003	AgfHap9	KC691421	ATTATAATCCCACAACGGACCAGAACACATAAGAACCTAACCGTACATAACAACGCCACCAAAACATGACTATCCACCTAACACGAGATCCCATAATAGTACATTAGTACATTAACCTATTTATAGCGCATAGCACATCCCATTCAGTCAATCCTCTTCAACATGAATATCCCACAGGTATTAATCAACCTCTTGATCTACCATCCTCCGTGAAACCAAC	226226	192192	143147	211213	142142	221229	193193	203211
dam41a	Arce	657244	1239995	AgfHap33	KC691445	ATTATAATCCCACAACGGACCAGAACACATAAGAACCTAACCGTACATAACGACGCCACCAAAACATGACTATCCATCTAACACGAGATCCCATAATAGTACATTAGTACATTAACCTATTTACAGCGCATAGCACATCCTATTCAGTCAATCCTCTTCAACATGAATATCCCACAGGTATTAATCAACCTCTTGATCTACCATCCTCCGTGAAACCAAC	218234	192198	149153	211217	140146	223223	193217	203207
dam51a	Arce	656939	1239929	AgfHap29	KC691441	ATTATAATCCCACAACGGACCAGAACACATAAGAACCTAACCGTACATAACAACGCCACCCAAAACATGACTATCCATCTAACACGAGATCCCATAATAGTACATTAGTACATTAACCTATTTACAGCGCATAGCACATCCTATTCAGTCAATCCTCTTCAACATGAATATCCCACAGGTATTAATCAACCTCTTGATCTACCATCCTCCGTGAAACCAAC	222230	186188	137143	219221	144144	219229	193201	199203
dam61a	Arce	657119	1240238	AgfHap2	KC691414	ATTATAATCCCACAACGGACCAGAACACATAAGAACCTAACCGTACATAACAATGCCACCAAAACATGACTATCCATCTAACACGAGATCCCATAATAGTACATTAGTACATTAACCTATTTACAGCGCATAGCACATCCTATTCAGTCAATCCTCTTCAACATGAATATCCCACAGGTATTAATCAACCTCTTGATCTACCATCCTCCGTGAAACCAAC	214220	192198	147147	217219	144148	223229	193201	199203
dam62	Arce	657119	1240238	AgfHap13	KC691425	ATTATAATCCCACAACGGACCAGAACACATAAGAACCTAACCGTACATAACAACGCCACCAAAACATGACTATCCATCTAACACGAGATCCCATAATAGTACATTAGTACATTAACCTATTTACAGCGCATAGCACATCCTATTCAGTCAATCCTCTTCAACATGAATATCCCACAGGTATTAATCAACCTCTTGATCTACCATCCTCCGTGAAACCAAC	218230	192198	145145	215217	142142	223229	193221	195203
dm10	Soto	645361	1238163	AgfHap6	KC691418	ATTATAATCCCACAACGGACCAGAACACATAAGAACCTAACCGTACATAGCAACGCCACCAAAACATGACTATCCACCTAACACGAGATCCCACAATAGTACATTAGTACATTAATCTATTTACAGCGCATAGCACATCCTATTCAGTCAATCCTCTTCAACATGAATATCCCACAGGTATTAATCAACCTCTTGATCTACCATCCTCCGTGAAACCAAC	220222	190190	143143	---	140146	219223	209211	199203
dm16	Soto	645369	1238157	---	---	---	214234	190198	143145	213217	138140	219229	201205	199203
dm38	Soto	645337	1238155	AgfHap4	KC691416	ATTATAATCCCACAACGGACCAGAACACATGAGAACCTAACCGTACATAACAACGCCACCAAAACATGACTATCCACCTAACACGAGATCCCATAATAGTACATTAGTACATTAATCTATTTACAGTGCATAGCACATCCCATTCAGTCAATCCTCTTCAACATGAATATCCCACAGGTATTAATCAACCTCTTGATCTACCATCCTCCGTGAAACCAAC	214234	192198	137137	203217	142144	223229	193193	203203
dm52	Soto	645278	1238145	AgfHap7	KC691419	ATTATAATCCCACAACGGACCAGAACACATAAGAGCCTAACCGTACATAACAACGCCACCAAAACATGACTATCCACCCAACACGAGATCCCATAATAGTACATTAGTACATTAATCTATTTACAGCGCATAGCACATCCCATTCAGTCAATCCTCTTCAACATGAATATCCCACAGGTATTAATCAACCTCTTGATCTACCATCCTCCGTGAAACCAAC	---	---	---	---	---	---	---	---
dm53	Soto	645278	1238145	AgfHap7	KC691419	ATTATAATCCCACAACGGACCAGAACACATAAGAGCCTAACCGTACATAACAACGCCACCAAAACATGACTATCCACCCAACACGAGATCCCATAATAGTACATTAGTACATTAATCTATTTACAGCGCATAGCACATCCCATTCAGTCAATCCTCTTCAACATGAATATCCCACAGGTATTAATCAACCTCTTGATCTACCATCCTCCGTGAAACCAAC	---	---	---	---	---	---	---	---
dm5a	Soto	645343	1238154	AgfHap4	KC691416	ATTATAATCCCACAACGGACCAGAACACATGAGAACCTAACCGTACATAACAACGCCACCAAAACATGACTATCCACCTAACACGAGATCCCATAATAGTACATTAGTACATTAATCTATTTACAGTGCATAGCACATCCCATTCAGTCAATCCTCTTCAACATGAATATCCCACAGGTATTAATCAACCTCTTGATCTACCATCCTCCGTGAAACCAAC	202220	194198	137143	213217	144144	225229	193193	203203
dm6	Soto	645365	1238139	AgfHap8	KC691420	ATTATAATCTCACAACGGACCAGAACACATAAGAGTCTAACCGTACATAACAACGCCACCAAAACATGACTATCCACCCAACACGAGATCCCATAATAGTACATTAGTACATTAATCTATTTACAGCGCATAGCACATCCCATTCAGTCAATCCTCTTCAACATGAATATCCCACAGGTATTAATCAACCTCTTGATCTACCATCCTCCGTGAAACCAAC	200220	194198	143149	211211	142144	221223	193197	203203
dm7	Soto	645365	1238139	AgfHap4	KC691416	ATTATAATCCCACAACGGACCAGAACACATGAGAACCTAACCGTACATAACAACGCCACCAAAACATGACTATCCACCTAACACGAGATCCCATAATAGTACATTAGTACATTAATCTATTTACAGTGCATAGCACATCCCATTCAGTCAATCCTCTTCAACATGAATATCCCACAGGTATTAATCAACCTCTTGATCTACCATCCTCCGTGAAACCAAC	214222	192192	139139	209219	144144	219229	193197	203203
dm9a	Soto	645353	1238163	AgfHap9	KC691421	ATTATAATCCCACAACGGACCAGAACACATAAGAACCTAACCGTACATAACAACGCCACCAAAACATGACTATCCACCTAACACGAGATCCCATAATAGTACATTAGTACATTAACCTATTTATAGCGCATAGCACATCCCATTCAGTCAATCCTCTTCAACATGAATATCCCACAGGTATTAATCAACCTCTTGATCTACCATCCTCCGTGAAACCAAC	214220	---	145145	211219	144144	223227	193193	203203
dmm2a	Soto	646049	1237694	AgfHap4	KC691416	ATTATAATCCCACAACGGACCAGAACACATGAGAACCTAACCGTACATAACAACGCCACCAAAACATGACTATCCACCTAACACGAGATCCCATAATAGTACATTAGTACATTAATCTATTTACAGTGCATAGCACATCCCATTCAGTCAATCCTCTTCAACATGAATATCCCACAGGTATTAATCAACCTCTTGATCTACCATCCTCCGTGAAACCAAC	214222	192192	139139	209219	144144	219221	193193	193203
dmm2c	Soto	646049	1237694	AgfHap9	KC691421	ATTATAATCCCACAACGGACCAGAACACATAAGAACCTAACCGTACATAACAACGCCACCAAAACATGACTATCCACCTAACACGAGATCCCATAATAGTACATTAGTACATTAACCTATTTATAGCGCATAGCACATCCCATTCAGTCAATCCTCTTCAACATGAATATCCCACAGGTATTAATCAACCTCTTGATCTACCATCCTCCGTGAAACCAAC	214220	188192	143143	211211	144144	221221	201201	193203
dmm321	Soto	645337	1238155	AgfHap10	KC691422	ATTATAATCCCATAACGGACCAGAACACATAAGAACCTAACCGTACATAACAACGCCACTAAAACATGACTATCCATCCAACACGAGATCCCACAATAGTACATTAGTACATTAACCTATTTACAGCGCATAGCACATCCTATTCAGTCAATCCTCTTCAACATGAATATCCCACAGGTATTAATCAACCTCTTGATCTACCATCCTCCGTGAAACCAAC	214234	---	141149	---	142142	229229	193193	211211
dmm33	Soto	645337	1238155	AgfHap8	KC691420	ATTATAATCTCACAACGGACCAGAACACATAAGAGTCTAACCGTACATAACAACGCCACCAAAACATGACTATCCACCCAACACGAGATCCCATAATAGTACATTAGTACATTAATCTATTTACAGCGCATAGCACATCCCATTCAGTCAATCCTCTTCAACATGAATATCCCACAGGTATTAATCAACCTCTTGATCTACCATCCTCCGTGAAACCAAC	214234	186198	137149	211217	144146	223229	193197	203203
dmm34	Soto	645337	1238155	AgfHap10	KC691422	ATTATAATCCCATAACGGACCAGAACACATAAGAACCTAACCGTACATAACAACGCCACTAAAACATGACTATCCATCCAACACGAGATCCCACAATAGTACATTAGTACATTAACCTATTTACAGCGCATAGCACATCCTATTCAGTCAATCCTCTTCAACATGAATATCCCACAGGTATTAATCAACCTCTTGATCTACCATCCTCCGTGAAACCAAC	214234	190190	143147	213213	138144	229229	189193	203203
dmm51	Soto	645278	1238145	AgfHap7	KC691419	ATTATAATCCCACAACGGACCAGAACACATAAGAGCCTAACCGTACATAACAACGCCACCAAAACATGACTATCCACCCAACACGAGATCCCATAATAGTACATTAGTACATTAATCTATTTACAGCGCATAGCACATCCCATTCAGTCAATCCTCTTCAACATGAATATCCCACAGGTATTAATCAACCTCTTGATCTACCATCCTCCGTGAAACCAAC	230236	188198	137143	209211	140144	229235	201209	203203
dmm333	Soto	645337	1238155	---	---	---	202220	198198	137149	211217	144144	223229	193197	---
DP10	Guacamaya	655305	1241612	---	---	---	212222	194194	137143	211217	134146	229229	193193	199203
DP12A	Guacamaya	655305	1241612	---	---	---	232234	192192	139151	211219	---	221223	193193	203203
dw36	Escamacita	630553	1242112	AgfHap13	KC691425	ATTATAATCCCACAACGGACCAGAACACATAAGAACCTAACCGTACATAACAACGCCACCAAAACATGACTATCCATCTAACACGAGATCCCATAATAGTACATTAGTACATTAACCTATTTACAGCGCATAGCACATCCTATTCAGTCAATCCTCTTCAACATGAATATCCCACAGGTATTAATCAACCTCTTGATCTACCATCCTCCGTGAAACCAAC	224224	194194	137143	---	134134	229229	209209	203203
ec10	ElCaimito	634882	1245109	AgfHap23	KC691435	ATTATAATCCCACAACGGACCAGAACACATAAGGACCTAACCGTACATAACAATGCCACCAAAACATGACTATCCACCTAACACGAGATCCCACAATAGTACATTAGTACATTAACCTATTTACAGCGCATAGCACATCCTATTCAGTCAATCCTCTTCAACATGAATATCCTACAGGTATTAATCAACCTCTTGATCTACCATCCTCCGTGAAACCAAC	---	---	---	---	---	---	---	---
ec12	ElCaimito	634886	1245101	AgfHap15	KC691427	ATTATAATCCCACAACGGACCAGAACACATAAGAACCTAACTGTACATAACAACGCCACCAAAACATGACTATCCATCTAACACGAGATCCCATAATAGTACATTAGTACATTAACCTATTTACAGCGCATAGCACATCCTATTCAGTCAATCCTCTTCAACATGAATATCCCACAGGTATTAATCAACCTCTTGATCTACCATCCTCCGTGAAACCAAC	---	---	---	---	---	---	---	---
ec14	ElCaimito	635307	1244562	AgfHap13	KC691425	ATTATAATCCCACAACGGACCAGAACACATAAGAACCTAACCGTACATAACAACGCCACCAAAACATGACTATCCATCTAACACGAGATCCCATAATAGTACATTAGTACATTAACCTATTTACAGCGCATAGCACATCCTATTCAGTCAATCCTCTTCAACATGAATATCCCACAGGTATTAATCAACCTCTTGATCTACCATCCTCCGTGAAACCAAC	214214	186186	139145	211219	132144	221229	201221	203203
ec3	ElCaimito	634895	1245146	---	---	---	222234	188196	137137	211213	142144	227229	193193	203203
ec4	ElCaimito	634894	1245153	AgfHap15	KC691427	ATTATAATCCCACAACGGACCAGAACACATAAGAACCTAACTGTACATAACAACGCCACCAAAACATGACTATCCATCTAACACGAGATCCCATAATAGTACATTAGTACATTAACCTATTTACAGCGCATAGCACATCCTATTCAGTCAATCCTCTTCAACATGAATATCCCACAGGTATTAATCAACCTCTTGATCTACCATCCTCCGTGAAACCAAC	220236	192192	139149	211211	132144	223229	193221	203203
ec6	ElCaimito	634882	1245094	AgfHap18	KC691430	ATTATAATCTCACAACGGACCAGAACACATAAGAGCCTAACCGTACATAACAACGCCACCAAAACATGACTATCCACCCAACACGAGATCCCATAATAGTACATTAGTACATTAATCTATTTACAGCGCATAGCACATCCCATTCAGTCAATCCTCTTCAACATGAATATCCCACAGGTATTAATCAACCTCTTGATCTACCATCCTCCGTGAAACCAAC	214222	192192	145149	209211	144144	223235	193193	203203
ec7	ElCaimito	634872	1245102	AgfHap29	KC691441	ATTATAATCCCACAACGGACCAGAACACATAAGAACCTAACCGTACATAACAACGCCACCCAAAACATGACTATCCATCTAACACGAGATCCCATAATAGTACATTAGTACATTAACCTATTTACAGCGCATAGCACATCCTATTCAGTCAATCCTCTTCAACATGAATATCCCACAGGTATTAATCAACCTCTTGATCTACCATCCTCCGTGAAACCAAC	230234	192192	139145	211217	144146	223229	193197	203203
ec8	ElCaimito	634887	1245102	AgfHap29	KC691441	ATTATAATCCCACAACGGACCAGAACACATAAGAACCTAACCGTACATAACAACGCCACCCAAAACATGACTATCCATCTAACACGAGATCCCATAATAGTACATTAGTACATTAACCTATTTACAGCGCATAGCACATCCTATTCAGTCAATCCTCTTCAACATGAATATCCCACAGGTATTAATCAACCTCTTGATCTACCATCCTCCGTGAAACCAAC	230234	192192	139145	211211	144146	223229	193197	203203
ec9	ElCaimito	634882	1245105	AgfHap29	KC691441	ATTATAATCCCACAACGGACCAGAACACATAAGAACCTAACCGTACATAACAACGCCACCCAAAACATGACTATCCATCTAACACGAGATCCCATAATAGTACATTAGTACATTAACCTATTTACAGCGCATAGCACATCCTATTCAGTCAATCCTCTTCAACATGAATATCCCACAGGTATTAATCAACCTCTTGATCTACCATCCTCCGTGAAACCAAC	---	192192	139145	211217	144144	223229	193197	203203
eg1/esg1	Escameca	634232	1237160	AgfHap2	KC691414	ATTATAATCCCACAACGGACCAGAACACATAAGAACCTAACCGTACATAACAATGCCACCAAAACATGACTATCCATCTAACACGAGATCCCATAATAGTACATTAGTACATTAACCTATTTACAGCGCATAGCACATCCTATTCAGTCAATCCTCTTCAACATGAATATCCCACAGGTATTAATCAACCTCTTGATCTACCATCCTCCGTGAAACCAAC	230230	190198	143147	211211	140146	223223	193221	203203
eg2/esg2	Escameca	634843	1236947	AgfHap2	KC691414	ATTATAATCCCACAACGGACCAGAACACATAAGAACCTAACCGTACATAACAATGCCACCAAAACATGACTATCCATCTAACACGAGATCCCATAATAGTACATTAGTACATTAACCTATTTACAGCGCATAGCACATCCTATTCAGTCAATCCTCTTCAACATGAATATCCCACAGGTATTAATCAACCTCTTGATCTACCATCCTCCGTGAAACCAAC	230230	190190	141143	211211	138146	233233	193193	203203
es11	Escameca	636296	1238268	---	---	---	232234	198198	137137	211211	144144	223223	193221	199203
es12a	Escameca	636360	1238333	AgfHap30	KC691442	ATTATAATCCCACAACGGACCAGAACACATGAGAACCTAACCGTACATAACAACGCCACCAAAACATGACTATCCACCTAACACGAGATCCCATAATAGTACATTAGTACATTAATCTATTTACAGTGCATAGCACATCCCATTCAGTCAATCCTCTTCAACATGAATATCCTACAGGTATTAATCAACCTCTTGATCTACCATCCTCCGTGAAACCAAC	230234	190190	137141	209209	136144	229229	193221	203203
es13	Escameca	636360	1238333	AgfHap31	KC691443	ATTATAATCCCACAACGGACCAGAACACATAAGAACCTAACCGTACATAACAACGCCGCCAAAACATGACTATCCATCTAACACGAGATCCCATAATAGTACATTAGTACATTAACCTATTTACAGCGCATAGCACATCCTATTCAGTCAATCCTCTTCAACATGAATATCCCACAGGTATTAATCAACCTCTTGATCTACCATCCTCCGTGAAACCAAC	214234	192198	137137	217217	140140	223229	193193	203203
es14	Escameca	636360	1238333	AgfHap29	KC691441	ATTATAATCCCACAACGGACCAGAACACATAAGAACCTAACCGTACATAACAACGCCACCCAAAACATGACTATCCATCTAACACGAGATCCCATAATAGTACATTAGTACATTAACCTATTTACAGCGCATAGCACATCCTATTCAGTCAATCCTCTTCAACATGAATATCCCACAGGTATTAATCAACCTCTTGATCTACCATCCTCCGTGAAACCAAC	222230	190190	143149	---	140140	223223	193205	203203
es15	Escameca	636332	1238329	AgfHap30	KC691442	ATTATAATCCCACAACGGACCAGAACACATGAGAACCTAACCGTACATAACAACGCCACCAAAACATGACTATCCACCTAACACGAGATCCCATAATAGTACATTAGTACATTAATCTATTTACAGTGCATAGCACATCCCATTCAGTCAATCCTCTTCAACATGAATATCCTACAGGTATTAATCAACCTCTTGATCTACCATCCTCCGTGAAACCAAC	212224	198198	137143	217219	140140	223223	189189	203203
es16	Escameca	636332	1238329	AgfHap2	KC691414	ATTATAATCCCACAACGGACCAGAACACATAAGAACCTAACCGTACATAACAATGCCACCAAAACATGACTATCCATCTAACACGAGATCCCATAATAGTACATTAGTACATTAACCTATTTACAGCGCATAGCACATCCTATTCAGTCAATCCTCTTCAACATGAATATCCCACAGGTATTAATCAACCTCTTGATCTACCATCCTCCGTGAAACCAAC	---	---	---	---	---	---	---	---
es8	Escameca	636296	1238268	AgfHap1	KC691413	ATTATAATCCCACAACGGACCAGAACACATAAGAACCTAACCGTACATAACAACGCCACCAAAACATGACTATCCACCTAACACGAGATCTCACAATAGTACATTAGTACATTAACCTATTTACAGCGCATAGCACATCCTATTCAGTCAATCCTCTTCAACATGAATATCCCACAGGTATTAATCAACCTCTTGATCTACCATCCTCCGTGAAACCAAC	214230	198198	143151	211213	140140	221223	193201	203207
es9	Escameca	636296	1238268	AgfHap13	KC691425	ATTATAATCCCACAACGGACCAGAACACATAAGAACCTAACCGTACATAACAACGCCACCAAAACATGACTATCCATCTAACACGAGATCCCATAATAGTACATTAGTACATTAACCTATTTACAGCGCATAGCACATCCTATTCAGTCAATCCTCTTCAACATGAATATCCCACAGGTATTAATCAACCTCTTGATCTACCATCCTCCGTGAAACCAAC	222222	190190	137143	211211	140140	225225	197197	203207
esg1_3	Escameca	634305	1237080	AgfHap27	KC691439	ATTATAATCCCACAACGGACCAGAACACATAAGAACCTAACCGTACATAACAACGCCACCAAAACATGACTATCCACCTAACACGAGATCCCACAATAGTACATTAGTACATTAACCTATTTACAGCGCATAGCACATCCTATTCAGTCAATCCTCTTCAACATGAATATCCCACAGGTATTAATCAACCTCTTGATCTACCATCCTCCGTGAAACCAAC	---	---	---	---	---	---	---	---
esg1_5	Escameca	634297	1237093	AgfHap1	KC691413	ATTATAATCCCACAACGGACCAGAACACATAAGAACCTAACCGTACATAACAACGCCACCAAAACATGACTATCCACCTAACACGAGATCTCACAATAGTACATTAGTACATTAACCTATTTACAGCGCATAGCACATCCTATTCAGTCAATCCTCTTCAACATGAATATCCCACAGGTATTAATCAACCTCTTGATCTACCATCCTCCGTGAAACCAAC	230232	198198	137143	209211	---	221223	193193	203203
esg2_1	Escameca	634209	1237112	AgfHap27	KC691439	ATTATAATCCCACAACGGACCAGAACACATAAGAACCTAACCGTACATAACAACGCCACCAAAACATGACTATCCACCTAACACGAGATCCCACAATAGTACATTAGTACATTAACCTATTTACAGCGCATAGCACATCCTATTCAGTCAATCCTCTTCAACATGAATATCCCACAGGTATTAATCAACCTCTTGATCTACCATCCTCCGTGAAACCAAC	---	---	---	---	---	---	---	---
esg2_2	Escameca	634229	1237111	AgfHap27	KC691439	ATTATAATCCCACAACGGACCAGAACACATAAGAACCTAACCGTACATAACAACGCCACCAAAACATGACTATCCACCTAACACGAGATCCCACAATAGTACATTAGTACATTAACCTATTTACAGCGCATAGCACATCCTATTCAGTCAATCCTCTTCAACATGAATATCCCACAGGTATTAATCAACCTCTTGATCTACCATCCTCCGTGAAACCAAC	222234	198198	137143	211211	140140	227229	193201	203203
esg2_3	Escameca	634468	1236813	AgfHap1	KC691413	ATTATAATCCCACAACGGACCAGAACACATAAGAACCTAACCGTACATAACAACGCCACCAAAACATGACTATCCACCTAACACGAGATCTCACAATAGTACATTAGTACATTAACCTATTTACAGCGCATAGCACATCCTATTCAGTCAATCCTCTTCAACATGAATATCCCACAGGTATTAATCAACCTCTTGATCTACCATCCTCCGTGAAACCAAC	234236	198198	139149	211211	140144	229235	211211	203203
esg2_4	Escameca	634481	1236826	AgfHap26	KC691438	ATTATAATCCCACAACGGACCAGAACACATAAGAACCTAACCGTACATAACAATGCCACCAAAACATGACTATCCACCTAACACGAGATCTCACAATAGTACATTAGTACATTAACCTATTTACAGCGCATAGCACATCCTATTCAGTCAATCCTCTTCAACATGAATATCCCACAGGTATTAATCAACCTCTTGATCTACCATCCTCCGTGAAACCAAC	232236	198198	139139	211213	140140	223223	---	203203
esg2_5	Escameca	634478	1236759	AgfHap2	KC691414	ATTATAATCCCACAACGGACCAGAACACATAAGAACCTAACCGTACATAACAATGCCACCAAAACATGACTATCCATCTAACACGAGATCCCATAATAGTACATTAGTACATTAACCTATTTACAGCGCATAGCACATCCTATTCAGTCAATCCTCTTCAACATGAATATCCCACAGGTATTAATCAACCTCTTGATCTACCATCCTCCGTGAAACCAAC	234234	192192	145145	209211	---	---	193193	203203
esg2_6	Escameca	634987	1237589	AgfHap1	KC691413	ATTATAATCCCACAACGGACCAGAACACATAAGAACCTAACCGTACATAACAACGCCACCAAAACATGACTATCCACCTAACACGAGATCTCACAATAGTACATTAGTACATTAACCTATTTACAGCGCATAGCACATCCTATTCAGTCAATCCTCTTCAACATGAATATCCCACAGGTATTAATCAACCTCTTGATCTACCATCCTCCGTGAAACCAAC	220234	194198	145145	209211	144144	229229	189193	203203
g10	Guacamaya	655588	1241895	AgfHap13	KC691425	ATTATAATCCCACAACGGACCAGAACACATAAGAACCTAACCGTACATAACAACGCCACCAAAACATGACTATCCATCTAACACGAGATCCCATAATAGTACATTAGTACATTAACCTATTTACAGCGCATAGCACATCCTATTCAGTCAATCCTCTTCAACATGAATATCCCACAGGTATTAATCAACCTCTTGATCTACCATCCTCCGTGAAACCAAC	230234	192192	137143	209211	138144	221221	193197	203203
g6	Guacamaya	655588	1241895	---	---	---	214222	190198	151151	209211	142144	223223	193193	203203
gm102	Guacamaya	656037	1241762	AgfHap11	KC691423	ATTATAATCCCACAACGGACCAGAACACATAAGAACCTAACCGTACATAACAACGCCACCAAAACATGACTATCCACCTAACACGAGATCCCACAATAGTACATTAGTACATTAATCTATTTACAGCGCATAGCACATCCTATTCAGTCAATCCTCTTCAACATGAATATCCTACAGGTATTAATCAACCTCTTGATCTACCATCCTCCGTGAAACCAAC	---	---	---	---	---	---	---	---
gm103	Guacamaya	656037	1241762	AgfHap2	KC691414	ATTATAATCCCACAACGGACCAGAACACATAAGAACCTAACCGTACATAACAATGCCACCAAAACATGACTATCCATCTAACACGAGATCCCATAATAGTACATTAGTACATTAACCTATTTACAGCGCATAGCACATCCTATTCAGTCAATCCTCTTCAACATGAATATCCCACAGGTATTAATCAACCTCTTGATCTACCATCCTCCGTGAAACCAAC	220222	190190	143149	209217	142144	223229	193197	203211
gm105	Guacamaya	656037	1241762	AgfHap1	KC691413	ATTATAATCCCACAACGGACCAGAACACATAAGAACCTAACCGTACATAACAACGCCACCAAAACATGACTATCCACCTAACACGAGATCTCACAATAGTACATTAGTACATTAACCTATTTACAGCGCATAGCACATCCTATTCAGTCAATCCTCTTCAACATGAATATCCCACAGGTATTAATCAACCTCTTGATCTACCATCCTCCGTGAAACCAAC	---	---	---	---	---	---	---	---
gm109	Guacamaya	656037	1241762	AgfHap11	KC691423	ATTATAATCCCACAACGGACCAGAACACATAAGAACCTAACCGTACATAACAACGCCACCAAAACATGACTATCCACCTAACACGAGATCCCACAATAGTACATTAGTACATTAATCTATTTACAGCGCATAGCACATCCTATTCAGTCAATCCTCTTCAACATGAATATCCTACAGGTATTAATCAACCTCTTGATCTACCATCCTCCGTGAAACCAAC	222222	192198	149151	211211	142144	223223	193193	199203
gm112	Guacamaya	656037	1241762	AgfHap12	KC691424	ATTATAATCCCACAACGGACCAGAACACATAAGAACCTAACCGTACATAACAATGCCACCAAAACATGACTATCCACCTAACACGAGATCCCATAATAGTACATTAGTACATTAACCTATTTACAGCGCATAGCACATCCTATTCAGTCAATCCTCTTCAACATGAATATCCCACAGGTATTAATCAACCTCTTGATCTACCATCCTCCGTGAAACCAAC	---	---	---	---	---	---	---	---
gm2	Guacamaya	656056	1241761	AgfHap11	KC691423	ATTATAATCCCACAACGGACCAGAACACATAAGAACCTAACCGTACATAACAACGCCACCAAAACATGACTATCCACCTAACACGAGATCCCACAATAGTACATTAGTACATTAATCTATTTACAGCGCATAGCACATCCTATTCAGTCAATCCTCTTCAACATGAATATCCTACAGGTATTAATCAACCTCTTGATCTACCATCCTCCGTGAAACCAAC	218218	190190	143149	---	140140	---	193221	203211
gm3	Guacamaya	656056	1241761	AgfHap12	KC691424	ATTATAATCCCACAACGGACCAGAACACATAAGAACCTAACCGTACATAACAATGCCACCAAAACATGACTATCCACCTAACACGAGATCCCATAATAGTACATTAGTACATTAACCTATTTACAGCGCATAGCACATCCTATTCAGTCAATCCTCTTCAACATGAATATCCCACAGGTATTAATCAACCTCTTGATCTACCATCCTCCGTGAAACCAAC	212220	198192	145147	211211	142144	223233	193197	203203
gm4	Guacamaya	656056	1241761	AgfHap12	KC691424	ATTATAATCCCACAACGGACCAGAACACATAAGAACCTAACCGTACATAACAATGCCACCAAAACATGACTATCCACCTAACACGAGATCCCATAATAGTACATTAGTACATTAACCTATTTACAGCGCATAGCACATCCTATTCAGTCAATCCTCTTCAACATGAATATCCCACAGGTATTAATCAACCTCTTGATCTACCATCCTCCGTGAAACCAAC	220220	192192	145145	209211	134138	219219	193193	203203
gm6	Guacamaya	656056	1241761	AgfHap11	KC691423	ATTATAATCCCACAACGGACCAGAACACATAAGAACCTAACCGTACATAACAACGCCACCAAAACATGACTATCCACCTAACACGAGATCCCACAATAGTACATTAGTACATTAATCTATTTACAGCGCATAGCACATCCTATTCAGTCAATCCTCTTCAACATGAATATCCTACAGGTATTAATCAACCTCTTGATCTACCATCCTCCGTGAAACCAAC	214222	190198	151151	211211	144146	221223	193193	203203
gm80b	Guacamaya	656037	1241762	AgfHap3	KC691415	ATTATAATCCCACAACGGACCAGAATACATAAGGACCTAATCGTACATAACAACGCCACCAAAACATGACTATCCACCCAACACGAGATCCCATAATAGTACATTAGTACATTAATCTATTTACAGCGCATAGCACATCCCATTCAGTCAATCCTCTTCAACATGAATATCCCACAGGTATTAATCAACCTCTTGACCTACCATCCTCCGTGAAACCAAC	222222	188194	143143	217217	140140	---	193201	203203
gm81	Guacamaya	656037	1241762	AgfHap3	KC691416	ATTATAATCCCACAACGGACCAGAATACATAAGGACCTAATCGTACATAACAACGCCACCAAAACATGACTATCCACCCAACACGAGATCCCATAATAGTACATTAGTACATTAATCTATTTACAGCGCATAGCACATCCCATTCAGTCAATCCTCTTCAACATGAATATCCCACAGGTATTAATCAACCTCTTGACCTACCATCCTCCGTGAAACCAAC	---	---	---	---	---	---	---	---
gm82	Guacamaya	656037	1241762	AgfHap3	KC691417	ATTATAATCCCACAACGGACCAGAATACATAAGGACCTAATCGTACATAACAACGCCACCAAAACATGACTATCCACCCAACACGAGATCCCATAATAGTACATTAGTACATTAATCTATTTACAGCGCATAGCACATCCCATTCAGTCAATCCTCTTCAACATGAATATCCCACAGGTATTAATCAACCTCTTGACCTACCATCCTCCGTGAAACCAAC	214222	198198	139151	203211	144144	223227	193197	199203
gm83	Guacamaya	656037	1241762	AgfHap2	KC691414	ATTATAATCCCACAACGGACCAGAACACATAAGAACCTAACCGTACATAACAATGCCACCAAAACATGACTATCCATCTAACACGAGATCCCATAATAGTACATTAGTACATTAACCTATTTACAGCGCATAGCACATCCTATTCAGTCAATCCTCTTCAACATGAATATCCCACAGGTATTAATCAACCTCTTGATCTACCATCCTCCGTGAAACCAAC	220236	---	137143	209217	142142	---	193221	203203
gm85	Guacamaya	656037	1241762	AgfHap22	KC691434	ATTATAATCCCACAACGGACCAGAACACATAAGAACCTAACCGTACATAACAATGCCACCAAAACATGACTATCCACCTAACACGAGATCCCACAATAGTACATTAGTACATTAACCTATTTACAGCGCATAGCACATCCTATTCAGTCAATCCTCTTCAACATGAATATCCCACAGGTATTAATCAACCTCTTGATCTACCATCCTCCGTGAAACCAAC	212220	186188	137147	211217	138140	223229	193193	203203
gm86	Guacamaya	656037	1241762	AgfHap12	KC691424	ATTATAATCCCACAACGGACCAGAACACATAAGAACCTAACCGTACATAACAATGCCACCAAAACATGACTATCCACCTAACACGAGATCCCATAATAGTACATTAGTACATTAACCTATTTACAGCGCATAGCACATCCTATTCAGTCAATCCTCTTCAACATGAATATCCCACAGGTATTAATCAACCTCTTGATCTACCATCCTCCGTGAAACCAAC	220220	192192	137147	207211	144144	---	193221	199203
gm87	Guacamaya	656037	1241762	AgfHap9	KC691421	ATTATAATCCCACAACGGACCAGAACACATAAGAACCTAACCGTACATAACAACGCCACCAAAACATGACTATCCACCTAACACGAGATCCCATAATAGTACATTAGTACATTAACCTATTTATAGCGCATAGCACATCCCATTCAGTCAATCCTCTTCAACATGAATATCCCACAGGTATTAATCAACCTCTTGATCTACCATCCTCCGTGAAACCAAC	---	---	---	---	---	---	---	---
gm88	Guacamaya	656037	1241762	AgfHap23	KC691435	ATTATAATCCCACAACGGACCAGAACACATAAGGACCTAACCGTACATAACAATGCCACCAAAACATGACTATCCACCTAACACGAGATCCCACAATAGTACATTAGTACATTAACCTATTTACAGCGCATAGCACATCCTATTCAGTCAATCCTCTTCAACATGAATATCCTACAGGTATTAATCAACCTCTTGATCTACCATCCTCCGTGAAACCAAC	---	---	---	---	---	---	---	---
gm91	Guacamaya	656037	1241762	---	---	---	214222	198198	139151	203211	144144	223227	193197	---
gm95	Guacamaya	656037	1241762	AgfHap9	KC691421	ATTATAATCCCACAACGGACCAGAACACATAAGAACCTAACCGTACATAACAACGCCACCAAAACATGACTATCCACCTAACACGAGATCCCATAATAGTACATTAGTACATTAACCTATTTATAGCGCATAGCACATCCCATTCAGTCAATCCTCTTCAACATGAATATCCCACAGGTATTAATCAACCTCTTGATCTACCATCCTCCGTGAAACCAAC	230230	192198	145147	211213	142144	221229	193201	203203
gm99	Guacamaya	656037	1241762	AgfHap22	KC691434	ATTATAATCCCACAACGGACCAGAACACATAAGAACCTAACCGTACATAACAATGCCACCAAAACATGACTATCCACCTAACACGAGATCCCACAATAGTACATTAGTACATTAACCTATTTACAGCGCATAGCACATCCTATTCAGTCAATCCTCTTCAACATGAATATCCCACAGGTATTAATCAACCTCTTGATCTACCATCCTCCGTGAAACCAAC	212220	186188	137147	211217	138140	223229	193193	203203
gmp2	Guacamaya	656037	1241762	AgfHap24	KC691436	ATTATAATCCCACAACGGACCAGAACACATAAGAACCTAACCGTACATAACAATGCCACCAAAACATGACTATCCATCTAACACGAGATCCCATAATAGTACATTAGTACATTAACCTATTTATAGCGCATAGCACATCCTATTCAGTCAATCCTCTTCAACATGAATATCCCACAGGTATTAATCAACCTCTTGATCTACCATCCTCCGTGAAACCAAC	214234	192192	139147	211217	142144	221223	193221	199199
gmp4	Guacamaya	656037	1241762	AgfHap24	KC691436	ATTATAATCCCACAACGGACCAGAACACATAAGAACCTAACCGTACATAACAATGCCACCAAAACATGACTATCCATCTAACACGAGATCCCATAATAGTACATTAGTACATTAACCTATTTATAGCGCATAGCACATCCTATTCAGTCAATCCTCTTCAACATGAATATCCCACAGGTATTAATCAACCTCTTGATCTACCATCCTCCGTGAAACCAAC	---	192200	139147	211217	144144	221223	193221	199203
gu13	Guadalupe	644751	1235769	AgfHap14	KC691426	ATTATAATCCCACAACGGACCAGAACACATAAGAGTCTAACCGTACATAACAACGCCACCAAAACATGACTATCCACCCAACACGAGATCCCATAATAGTACATTAGTACATTAATCTATTTACAGCGCATAGCACATCCCATTCAGTCAATCCTCTTCAACATGAATATCCCACAGGTATTAATCAACCTCTTGATCTACCATCCTCCGTGAAACCAAC	214234	192198	139149	211217	134144	225229	193193	203203
gu14	Guadalupe	644751	1235769	AgfHap15	KC691427	ATTATAATCCCACAACGGACCAGAACACATAAGAACCTAACTGTACATAACAACGCCACCAAAACATGACTATCCATCTAACACGAGATCCCATAATAGTACATTAGTACATTAACCTATTTACAGCGCATAGCACATCCTATTCAGTCAATCCTCTTCAACATGAATATCCCACAGGTATTAATCAACCTCTTGATCTACCATCCTCCGTGAAACCAAC	222222	192196	143151	209211	144144	223229	205205	203203
gu16	Guadalupe	644731	1235735	AgfHap15	KC691427	ATTATAATCCCACAACGGACCAGAACACATAAGAACCTAACTGTACATAACAACGCCACCAAAACATGACTATCCATCTAACACGAGATCCCATAATAGTACATTAGTACATTAACCTATTTACAGCGCATAGCACATCCTATTCAGTCAATCCTCTTCAACATGAATATCCCACAGGTATTAATCAACCTCTTGATCTACCATCCTCCGTGAAACCAAC	222222	192196	143151	209211	144144	223223	205205	203203
gu17	Guadalupe	644731	1235735	AgfHap16	KC691428	ATTATAATCCCACAACGGACCAGAATACATAAGAACCTAACCGTACATAACAATGCCACCAAAACATGACTATCCATCTAACACGAGATCCCATAATAGTACATTAGTACATTAACCTATTTACAGCGCATAGCACATCCTATTCAGTCAATCCTCTTCAACATGAATATCCCACAGGTATTAATCAACCTCTTGATCTACCATCCTCCGTGAAACCAAC	214230	192198	143147	213213	140146	217223	193221	203203
gu18	Guadalupe	644731	1235735	AgfHap16	KC691428	ATTATAATCCCACAACGGACCAGAATACATAAGAACCTAACCGTACATAACAATGCCACCAAAACATGACTATCCATCTAACACGAGATCCCATAATAGTACATTAGTACATTAACCTATTTACAGCGCATAGCACATCCTATTCAGTCAATCCTCTTCAACATGAATATCCCACAGGTATTAATCAACCTCTTGATCTACCATCCTCCGTGAAACCAAC	230230	192198	139149	213213	144144	217223	193221	203203
gu19	Guadalupe	644734	1235741	AgfHap17	KC691429	ATTATAATCCCACAACGGACCAGAACACATAAGAACCTAACCGTACATAACAATGTCACCAAAACATGACTATCCATCTAACACGAGATCCCATAATAGTACATTAGTACATTAACCTATTTACAGCGCATAGCACATCCTATTCAGTCAATCCTCTTCAACATGAATATCCCACAGGTATTAATCAACCTCTTGATCTACCATCCTCCGTGAAACCAAC	212214	192198	139139	211217	144144	223223	193205	203203
gu20	Guadalupe	644734	1235741	AgfHap17	KC691429	ATTATAATCCCACAACGGACCAGAACACATAAGAACCTAACCGTACATAACAATGTCACCAAAACATGACTATCCATCTAACACGAGATCCCATAATAGTACATTAGTACATTAACCTATTTACAGCGCATAGCACATCCTATTCAGTCAATCCTCTTCAACATGAATATCCCACAGGTATTAATCAACCTCTTGATCTACCATCCTCCGTGAAACCAAC	212214	192198	139143	211217	144144	223223	193205	203203
gu21	Guadalupe	644734	1235741	AgfHap18	KC691430	ATTATAATCTCACAACGGACCAGAACACATAAGAGCCTAACCGTACATAACAACGCCACCAAAACATGACTATCCACCCAACACGAGATCCCATAATAGTACATTAGTACATTAATCTATTTACAGCGCATAGCACATCCCATTCAGTCAATCCTCTTCAACATGAATATCCCACAGGTATTAATCAACCTCTTGATCTACCATCCTCCGTGAAACCAAC	230230	192198	139151	211211	142142	227229	193205	203203
iv1	Islavista	657771	1241150	AgfHap24	KC691436	ATTATAATCCCACAACGGACCAGAACACATAAGAACCTAACCGTACATAACAATGCCACCAAAACATGACTATCCATCTAACACGAGATCCCATAATAGTACATTAGTACATTAACCTATTTATAGCGCATAGCACATCCTATTCAGTCAATCCTCTTCAACATGAATATCCCACAGGTATTAATCAACCTCTTGATCTACCATCCTCCGTGAAACCAAC	228230	190190	143149	215217	140140	223223	193201	203203
iv11	Islavista	657771	1241150	AgfHap2	KC691414	ATTATAATCCCACAACGGACCAGAACACATAAGAACCTAACCGTACATAACAATGCCACCAAAACATGACTATCCATCTAACACGAGATCCCATAATAGTACATTAGTACATTAACCTATTTACAGCGCATAGCACATCCTATTCAGTCAATCCTCTTCAACATGAATATCCCACAGGTATTAATCAACCTCTTGATCTACCATCCTCCGTGAAACCAAC	222236	188196	143149	217217	144144	223229	193193	199203
iv12	Islavista	657771	1241150	AgfHap13	KC691425	ATTATAATCCCACAACGGACCAGAACACATAAGAACCTAACCGTACATAACAACGCCACCAAAACATGACTATCCATCTAACACGAGATCCCATAATAGTACATTAGTACATTAACCTATTTACAGCGCATAGCACATCCTATTCAGTCAATCCTCTTCAACATGAATATCCCACAGGTATTAATCAACCTCTTGATCTACCATCCTCCGTGAAACCAAC	214230	186192	143143	217217	140144	221227	193201	203203
iv13	Islavista	657771	1241150	AgfHap13	KC691425	ATTATAATCCCACAACGGACCAGAACACATAAGAACCTAACCGTACATAACAACGCCACCAAAACATGACTATCCATCTAACACGAGATCCCATAATAGTACATTAGTACATTAACCTATTTACAGCGCATAGCACATCCTATTCAGTCAATCCTCTTCAACATGAATATCCCACAGGTATTAATCAACCTCTTGATCTACCATCCTCCGTGAAACCAAC	214230	192198	143143	217219	144144	---	193201	203203
iv13m21	Islavista	658145	1241772	AgfHap13	KC691425	ATTATAATCCCACAACGGACCAGAACACATAAGAACCTAACCGTACATAACAACGCCACCAAAACATGACTATCCATCTAACACGAGATCCCATAATAGTACATTAGTACATTAACCTATTTACAGCGCATAGCACATCCTATTCAGTCAATCCTCTTCAACATGAATATCCCACAGGTATTAATCAACCTCTTGATCTACCATCCTCCGTGAAACCAAC	230236	192192	145151	211217	142142	223229	193193	193199
iv13m22a/2a	Islavista	658145	1241772	AgfHap22	KC691434	ATTATAATCCCACAACGGACCAGAACACATAAGAACCTAACCGTACATAACAATGCCACCAAAACATGACTATCCACCTAACACGAGATCCCACAATAGTACATTAGTACATTAACCTATTTACAGCGCATAGCACATCCTATTCAGTCAATCCTCTTCAACATGAATATCCCACAGGTATTAATCAACCTCTTGATCTACCATCCTCCGTGAAACCAAC	230234	---	145151	211219	144144	223229	201201	203203
iv13m3a/3-1	Islavista	658145	1241772	AgfHap1	KC691413	ATTATAATCCCACAACGGACCAGAACACATAAGAACCTAACCGTACATAACAACGCCACCAAAACATGACTATCCACCTAACACGAGATCTCACAATAGTACATTAGTACATTAACCTATTTACAGCGCATAGCACATCCTATTCAGTCAATCCTCTTCAACATGAATATCCCACAGGTATTAATCAACCTCTTGATCTACCATCCTCCGTGAAACCAAC	214230	192192	143145	211211	140146	219227	193201	203203
iv16	Islavista	657771	1241150	AgfHap13	KC691425	ATTATAATCCCACAACGGACCAGAACACATAAGAACCTAACCGTACATAACAACGCCACCAAAACATGACTATCCATCTAACACGAGATCCCATAATAGTACATTAGTACATTAACCTATTTACAGCGCATAGCACATCCTATTCAGTCAATCCTCTTCAACATGAATATCCCACAGGTATTAATCAACCTCTTGATCTACCATCCTCCGTGAAACCAAC	214230	186192	141141	217219	140144	221227	193201	---
iv17	Islavista	658123	1241090	---	---	---	214230	192192	145151	211217	144144	223223	201221	---
iv18	Islavista	658123	1241090	---	---	---	230234	192198	---	211211	142142	223223	193193	203203
iv20	Islavista	658138	1241755	---	---	---	222230	190198	145153	211219	142144	221223	201201	203203
iv21	Islavista	658192	1241737	---	---	---	214214	192192	143149	---	140140	223223	193201	203203
iv2	Islavista	657771	1241150	AgfHap28	KC691440	ATTATAATCCCACAACGGACCAGAACACATAAGAACCTAACCGTACATAACAATGCCACCAAAACATGACTATCCACCCAACACGAGATCTCATAATAGTACATTAGTACATTAATCTATTTACAGCGCATAGCACATCCCATTCAGTCAATCCTCTTCAACATGGATATCCCACAGGTATTAATCAACCTCTTGACCTACCATCCTCCGTGAAACCAAC	---	---	---	---	---	---	---	---
iv22	Islavista	658192	1241737	AgfHap20	KC691432	ATTATAATCCCACAACGGACCAGAACACATAAGAACCTAACCGTACATAACAACGCCGCCAAAACATGACTATCCACCTAACACGAGATCCCACAATAGTACATTAGTACATTAACCTATTTACAGCGCATAGCACATCCTATTCAGTCAATCCTCTTCAACATGAATATCCCACAGGTATTAATCAACCTCTTGATCTACCATCCTCCGTGAAACCAAC	214214	192192	137143	---	142142	223223	193197	203213
iv23	Islavista	658159	1241788	AgfHap27	KC691439	ATTATAATCCCACAACGGACCAGAACACATAAGAACCTAACCGTACATAACAACGCCACCAAAACATGACTATCCACCTAACACGAGATCCCACAATAGTACATTAGTACATTAACCTATTTACAGCGCATAGCACATCCTATTCAGTCAATCCTCTTCAACATGAATATCCCACAGGTATTAATCAACCTCTTGATCTACCATCCTCCGTGAAACCAAC	232234	192192	145145	213215	140140	235235	193201	---
iv24	Islavista	658139	1241790	---	---	---	230234	192192	143151	213221	144144	223229	193205	---
iv25	Islavista	658173	1241750	AgfHap15	KC691427	ATTATAATCCCACAACGGACCAGAACACATAAGAACCTAACTGTACATAACAACGCCACCAAAACATGACTATCCATCTAACACGAGATCCCATAATAGTACATTAGTACATTAACCTATTTACAGCGCATAGCACATCCTATTCAGTCAATCCTCTTCAACATGAATATCCCACAGGTATTAATCAACCTCTTGATCTACCATCCTCCGTGAAACCAAC	232234	192192	145149	213221	140146	223235	193201	193203
iv26	Islavista	658173	1241750	AgfHap15	KC691427	ATTATAATCCCACAACGGACCAGAACACATAAGAACCTAACTGTACATAACAACGCCACCAAAACATGACTATCCATCTAACACGAGATCCCATAATAGTACATTAGTACATTAACCTATTTACAGCGCATAGCACATCCTATTCAGTCAATCCTCTTCAACATGAATATCCCACAGGTATTAATCAACCTCTTGATCTACCATCCTCCGTGAAACCAAC	232234	192196	145145	211217	134134	223235	197201	193203
iv27	Islavista	658155	1241785	---	---	---	230230	192192	143149	211211	144144	219219	193193	205205
iv28	Islavista	658155	1241785	AgfHap13	KC691425	ATTATAATCCCACAACGGACCAGAACACATAAGAACCTAACCGTACATAACAACGCCACCAAAACATGACTATCCATCTAACACGAGATCCCATAATAGTACATTAGTACATTAACCTATTTACAGCGCATAGCACATCCTATTCAGTCAATCCTCTTCAACATGAATATCCCACAGGTATTAATCAACCTCTTGATCTACCATCCTCCGTGAAACCAAC	214230	192192	137137	219219	144144	223227	201221	203203
iv29	Islavista	658167	1241771	---	---	---	230230	190190	143143	---	138138	---	193193	203203
iv30	Islavista	658166	1241783	AgfHap4	KC691416	ATTATAATCCCACAACGGACCAGAACACATGAGAACCTAACCGTACATAACAACGCCACCAAAACATGACTATCCACCTAACACGAGATCCCATAATAGTACATTAGTACATTAATCTATTTACAGTGCATAGCACATCCCATTCAGTCAATCCTCTTCAACATGAATATCCCACAGGTATTAATCAACCTCTTGATCTACCATCCTCCGTGAAACCAAC	212214	192192	143153	---	140140	---	193193	203203
iv31	Islavista	658166	1241783	AgfHap1	KC691413	ATTATAATCCCACAACGGACCAGAACACATAAGAACCTAACCGTACATAACAACGCCACCAAAACATGACTATCCACCTAACACGAGATCTCACAATAGTACATTAGTACATTAACCTATTTACAGCGCATAGCACATCCTATTCAGTCAATCCTCTTCAACATGAATATCCCACAGGTATTAATCAACCTCTTGATCTACCATCCTCCGTGAAACCAAC	224230	188188	143147	215217	142144	223235	193193	203203
iv32	Islavista	658166	1241783	---	---	---	232234	192192	143145	211221	140140	223233	193221	203211
iv33	Islavista	658185	1241766	AgfHap13	KC691425	ATTATAATCCCACAACGGACCAGAACACATAAGAACCTAACCGTACATAACAACGCCACCAAAACATGACTATCCATCTAACACGAGATCCCATAATAGTACATTAGTACATTAACCTATTTACAGCGCATAGCACATCCTATTCAGTCAATCCTCTTCAACATGAATATCCCACAGGTATTAATCAACCTCTTGATCTACCATCCTCCGTGAAACCAAC	230230	192198	143143	217219	---	223233	193201	---
iv34	Islavista	658176	1241749	AgfHap15	KC691427	ATTATAATCCCACAACGGACCAGAACACATAAGAACCTAACTGTACATAACAACGCCACCAAAACATGACTATCCATCTAACACGAGATCCCATAATAGTACATTAGTACATTAACCTATTTACAGCGCATAGCACATCCTATTCAGTCAATCCTCTTCAACATGAATATCCCACAGGTATTAATCAACCTCTTGATCTACCATCCTCCGTGAAACCAAC	232234	192192	145149	211217	140146	223223	197201	193203
iv35	Islavista	658202	1241744	---	---	---	218236	192198	137149	217219	140144	223229	193193	203203
iv36	Islavista	658189	1241751	AgfHap2	KC691414	ATTATAATCCCACAACGGACCAGAACACATAAGAACCTAACCGTACATAACAATGCCACCAAAACATGACTATCCATCTAACACGAGATCCCATAATAGTACATTAGTACATTAACCTATTTACAGCGCATAGCACATCCTATTCAGTCAATCCTCTTCAACATGAATATCCCACAGGTATTAATCAACCTCTTGATCTACCATCCTCCGTGAAACCAAC	222234	192192	147153	217217	142144	221221	193193	199203
iv37	Islavista	658207	1241740	AgfHap2	KC691414	ATTATAATCCCACAACGGACCAGAACACATAAGAACCTAACCGTACATAACAATGCCACCAAAACATGACTATCCATCTAACACGAGATCCCATAATAGTACATTAGTACATTAACCTATTTACAGCGCATAGCACATCCTATTCAGTCAATCCTCTTCAACATGAATATCCCACAGGTATTAATCAACCTCTTGATCTACCATCCTCCGTGAAACCAAC	222234	192198	147149	215217	140144	223235	193197	193199
iv38	Islavista	658207	1241740	---	---	---	222234	0	147153	221221	140144	221223	193193	199203
iv39	Islavista	658207	1241740	AgfHap2	KC691414	ATTATAATCCCACAACGGACCAGAACACATAAGAACCTAACCGTACATAACAATGCCACCAAAACATGACTATCCATCTAACACGAGATCCCATAATAGTACATTAGTACATTAACCTATTTACAGCGCATAGCACATCCTATTCAGTCAATCCTCTTCAACATGAATATCCCACAGGTATTAATCAACCTCTTGATCTACCATCCTCCGTGAAACCAAC	222234	192200	147153	217217	144144	221223	193193	199203
iv4	Islavista	657771	1241150	AgfHap2	KC691414	ATTATAATCCCACAACGGACCAGAACACATAAGAACCTAACCGTACATAACAATGCCACCAAAACATGACTATCCATCTAACACGAGATCCCATAATAGTACATTAGTACATTAACCTATTTACAGCGCATAGCACATCCTATTCAGTCAATCCTCTTCAACATGAATATCCCACAGGTATTAATCAACCTCTTGATCTACCATCCTCCGTGAAACCAAC	---	---	---	---	---	---	---	---
iv40	Islavista	658219	1241737	AgfHap1	KC691413	ATTATAATCCCACAACGGACCAGAACACATAAGAACCTAACCGTACATAACAACGCCACCAAAACATGACTATCCACCTAACACGAGATCTCACAATAGTACATTAGTACATTAACCTATTTACAGCGCATAGCACATCCTATTCAGTCAATCCTCTTCAACATGAATATCCCACAGGTATTAATCAACCTCTTGATCTACCATCCTCCGTGAAACCAAC	214230	192196	145145	215217	142142	221223	193201	203203
iv41	Islavista	658238	1241738	AgfHap9	KC691421	ATTATAATCCCACAACGGACCAGAACACATAAGAACCTAACCGTACATAACAACGCCACCAAAACATGACTATCCACCTAACACGAGATCCCATAATAGTACATTAGTACATTAACCTATTTATAGCGCATAGCACATCCCATTCAGTCAATCCTCTTCAACATGAATATCCCACAGGTATTAATCAACCTCTTGATCTACCATCCTCCGTGAAACCAAC	214230	192192	143143	213219	140140	219223	193221	203203
iv42	Islavista	658238	1241738	AgfHap29	KC691441	ATTATAATCCCACAACGGACCAGAACACATAAGAACCTAACCGTACATAACAACGCCACCCAAAACATGACTATCCATCTAACACGAGATCCCATAATAGTACATTAGTACATTAACCTATTTACAGCGCATAGCACATCCTATTCAGTCAATCCTCTTCAACATGAATATCCCACAGGTATTAATCAACCTCTTGATCTACCATCCTCCGTGAAACCAAC	214234	192192	137145	211219	144144	225227	193197	203203
iv5	Islavista	657771	1241150	AgfHap2	KC691414	ATTATAATCCCACAACGGACCAGAACACATAAGAACCTAACCGTACATAACAATGCCACCAAAACATGACTATCCATCTAACACGAGATCCCATAATAGTACATTAGTACATTAACCTATTTACAGCGCATAGCACATCCTATTCAGTCAATCCTCTTCAACATGAATATCCCACAGGTATTAATCAACCTCTTGATCTACCATCCTCCGTGAAACCAAC	---	---	---	---	---	---	---	---
iv6	Islavista	657771	1241150	AgfHap2	KC691414	ATTATAATCCCACAACGGACCAGAACACATAAGAACCTAACCGTACATAACAATGCCACCAAAACATGACTATCCATCTAACACGAGATCCCATAATAGTACATTAGTACATTAACCTATTTACAGCGCATAGCACATCCTATTCAGTCAATCCTCTTCAACATGAATATCCCACAGGTATTAATCAACCTCTTGATCTACCATCCTCCGTGAAACCAAC	230230	190190	143143	215217	0	221231	193201	203203
iv7	Islavista	657771	1241150	AgfHap2	KC691414	ATTATAATCCCACAACGGACCAGAACACATAAGAACCTAACCGTACATAACAATGCCACCAAAACATGACTATCCATCTAACACGAGATCCCATAATAGTACATTAGTACATTAACCTATTTACAGCGCATAGCACATCCTATTCAGTCAATCCTCTTCAACATGAATATCCCACAGGTATTAATCAACCTCTTGATCTACCATCCTCCGTGAAACCAAC	212230	190190	143151	203203	0	225225	193193	203203
iv8	Islavista	657771	1241150	AgfHap23	KC691435	ATTATAATCCCACAACGGACCAGAACACATAAGGACCTAACCGTACATAACAATGCCACCAAAACATGACTATCCACCTAACACGAGATCCCACAATAGTACATTAGTACATTAACCTATTTACAGCGCATAGCACATCCTATTCAGTCAATCCTCTTCAACATGAATATCCTACAGGTATTAATCAACCTCTTGATCTACCATCCTCCGTGAAACCAAC	---	---	---	---	---	---	---	---
iv9	Islavista	657771	1241150	AgfHap2	KC691414	ATTATAATCCCACAACGGACCAGAACACATAAGAACCTAACCGTACATAACAATGCCACCAAAACATGACTATCCATCTAACACGAGATCCCATAATAGTACATTAGTACATTAACCTATTTACAGCGCATAGCACATCCTATTCAGTCAATCCTCTTCAACATGAATATCCCACAGGTATTAATCAACCTCTTGATCTACCATCCTCCGTGAAACCAAC	210236	188188	143149	207209	142142	227227	201201	203213
ivq13	Islavista	658253	1240492	AgfHap20	KC691432	ATTATAATCCCACAACGGACCAGAACACATAAGAACCTAACCGTACATAACAACGCCGCCAAAACATGACTATCCACCTAACACGAGATCCCACAATAGTACATTAGTACATTAACCTATTTACAGCGCATAGCACATCCTATTCAGTCAATCCTCTTCAACATGAATATCCCACAGGTATTAATCAACCTCTTGATCTACCATCCTCCGTGAAACCAAC	234234	192198	143143	211211	144144	227227	193199	203203
ivq14	Islavista	658260	1240502	AgfHap20	KC691432	ATTATAATCCCACAACGGACCAGAACACATAAGAACCTAACCGTACATAACAACGCCGCCAAAACATGACTATCCACCTAACACGAGATCCCACAATAGTACATTAGTACATTAACCTATTTACAGCGCATAGCACATCCTATTCAGTCAATCCTCTTCAACATGAATATCCCACAGGTATTAATCAACCTCTTGATCTACCATCCTCCGTGAAACCAAC	234236	190190	143143	209209	144148	223223	193197	199203
ja3	Calderon	634806	1231965	AgfHap1	KC691413	ATTATAATCCCACAACGGACCAGAACACATAAGAACCTAACCGTACATAACAACGCCACCAAAACATGACTATCCACCTAACACGAGATCTCACAATAGTACATTAGTACATTAACCTATTTACAGCGCATAGCACATCCTATTCAGTCAATCCTCTTCAACATGAATATCCCACAGGTATTAATCAACCTCTTGATCTACCATCCTCCGTGAAACCAAC	214222	192192	137145	---	144144	221229	193221	203203
ja4	Calderon	634817	1231956	AgfHap13	KC691425	ATTATAATCCCACAACGGACCAGAACACATAAGAACCTAACCGTACATAACAACGCCACCAAAACATGACTATCCATCTAACACGAGATCCCATAATAGTACATTAGTACATTAACCTATTTACAGCGCATAGCACATCCTATTCAGTCAATCCTCTTCAACATGAATATCCCACAGGTATTAATCAACCTCTTGATCTACCATCCTCCGTGAAACCAAC	228236	192192	143149	209211	142142	223229	193193	203203
ja5	Calderon	634810	1231966	AgfHap38	KC691450	ATTATAATCCCACAACGGACCAGAACACATAAGGACCTAACCGTACATAACAATGCCACCAAAACATGACTATCCATCTAACACGAGATCCCATAATAGTACATTAGTACATTAACCTATTTACAGCGCATAGCACATCCTATTCAGTCAATCCTCTCCAACATGAATATCCCACAGGTATTAATCAACCTCTTGATCTACCATCCTCCGTGAAACCAAC	234236	192192	143151	211211	144144	223223	193221	203211
jca6	Calderon	634801	1231971	---	---	---	220234	194194	143153	211213	142144	223229	193193	203203
ja7	Calderon	634804	1231967	AgfHap29	KC691441	ATTATAATCCCACAACGGACCAGAACACATAAGAACCTAACCGTACATAACAACGCCACCCAAAACATGACTATCCATCTAACACGAGATCCCATAATAGTACATTAGTACATTAACCTATTTACAGCGCATAGCACATCCTATTCAGTCAATCCTCTTCAACATGAATATCCCACAGGTATTAATCAACCTCTTGATCTACCATCCTCCGTGAAACCAAC	222234	194194	143153	211213	138144	221223	193205	203203
jc10	Calderon	634810	1231925	AgfHap15	KC691427	ATTATAATCCCACAACGGACCAGAACACATAAGAACCTAACTGTACATAACAACGCCACCAAAACATGACTATCCATCTAACACGAGATCCCATAATAGTACATTAGTACATTAACCTATTTACAGCGCATAGCACATCCTATTCAGTCAATCCTCTTCAACATGAATATCCCACAGGTATTAATCAACCTCTTGATCTACCATCCTCCGTGAAACCAAC	---	190190	143149	209211	134134	227229	193221	203203
jc12	Calderon	634810	1231925	AgfHap9	KC691421	ATTATAATCCCACAACGGACCAGAACACATAAGAACCTAACCGTACATAACAACGCCACCAAAACATGACTATCCACCTAACACGAGATCCCATAATAGTACATTAGTACATTAACCTATTTATAGCGCATAGCACATCCCATTCAGTCAATCCTCTTCAACATGAATATCCCACAGGTATTAATCAACCTCTTGATCTACCATCCTCCGTGAAACCAAC	232234	---	143145	---	134134	221223	221221	203203
lc4	La Conga	639525	1231125	AgfHap1	KC691413	ATTATAATCCCACAACGGACCAGAACACATAAGAACCTAACCGTACATAACAACGCCACCAAAACATGACTATCCACCTAACACGAGATCTCACAATAGTACATTAGTACATTAACCTATTTACAGCGCATAGCACATCCTATTCAGTCAATCCTCTTCAACATGAATATCCCACAGGTATTAATCAACCTCTTGATCTACCATCCTCCGTGAAACCAAC	---	---	---	---	---	---	---	---
lc5	La Conga	639697	1230975	AgfHap2	KC691414	ATTATAATCCCACAACGGACCAGAACACATAAGAACCTAACCGTACATAACAATGCCACCAAAACATGACTATCCATCTAACACGAGATCCCATAATAGTACATTAGTACATTAACCTATTTACAGCGCATAGCACATCCTATTCAGTCAATCCTCTTCAACATGAATATCCCACAGGTATTAATCAACCTCTTGATCTACCATCCTCCGTGAAACCAAC	232234	182182	143143	211211	0	0	193209	199203
lc6	La Conga	639523	1231124	AgfHap3	KC691418	ATTATAATCCCACAACGGACCAGAATACATAAGGACCTAATCGTACATAACAACGCCACCAAAACATGACTATCCACCCAACACGAGATCCCATAATAGTACATTAGTACATTAATCTATTTACAGCGCATAGCACATCCCATTCAGTCAATCCTCTTCAACATGAATATCCCACAGGTATTAATCAACCTCTTGACCTACCATCCTCCGTGAAACCAAC	---	---	---	---	---	---	---	---
le51	Leon	636729	1232745	AgfHap25	KC691437	ATTATAATCCCACAACGGACCAGAACACATAAGAACCTAACTGTACATAACAACGCCACCAAAACATGACTATCCATCTAACACGAGATCCCATGATAGTACATTAGTACATTAACCTATTTACAGCGCATAGCACATCCTATTCAGTCAATCCTCTTCAACATGAATATCCCACAGGTATTAATCAACCTCTTGATCTACCATCCTCCGTGAAACCAAC	234234	186188	145145	211219	144144	229235	201201	203203
le61	Leon	637353	1.23377e+06	AgfHap19	KC691431	ATTATAATCCCACAACGGACCAGAACACATAAGAACCTAACCGTACATAACAACGCCACCAAAACATGACTATCCACCTAACACGAGATCCCACAATAGTACATTAGTACATTAACCTATTTACAGCGCATAGCACATCCTATTCAGTCAATCCTCTTCAACATGAATATCCTACAGGTATTAATCAACCTCTTGATCTACCATCCTCCGTGAAACCAAC	---	---	---	---	---	---	---	---
le63	Leon	637342	1233964	AgfHap7	KC691419	ATTATAATCCCACAACGGACCAGAACACATAAGAGCCTAACCGTACATAACAACGCCACCAAAACATGACTATCCACCCAACACGAGATCCCATAATAGTACATTAGTACATTAATCTATTTACAGCGCATAGCACATCCCATTCAGTCAATCCTCTTCAACATGAATATCCCACAGGTATTAATCAACCTCTTGATCTACCATCCTCCGTGAAACCAAC	220222	198198	143143	217219	140144	0	201221	203207
le64	Leon	637493	1.2348e+06	AgfHap1	KC691413	ATTATAATCCCACAACGGACCAGAACACATAAGAACCTAACCGTACATAACAACGCCACCAAAACATGACTATCCACCTAACACGAGATCTCACAATAGTACATTAGTACATTAACCTATTTACAGCGCATAGCACATCCTATTCAGTCAATCCTCTTCAACATGAATATCCCACAGGTATTAATCAACCTCTTGATCTACCATCCTCCGTGAAACCAAC	---	---	---	---	---	---	---	---
le65a	Leon	637493	1234800	AgfHap1	KC691413	ATTATAATCCCACAACGGACCAGAACACATAAGAACCTAACCGTACATAACAACGCCACCAAAACATGACTATCCACCTAACACGAGATCTCACAATAGTACATTAGTACATTAACCTATTTACAGCGCATAGCACATCCTATTCAGTCAATCCTCTTCAACATGAATATCCCACAGGTATTAATCAACCTCTTGATCTACCATCCTCCGTGAAACCAAC	220220	192192	143143	209211	144144	229229	193193	203203
le65b	Leon	637493	1234800	AgfHap1	KC691413	ATTATAATCCCACAACGGACCAGAACACATAAGAACCTAACCGTACATAACAACGCCACCAAAACATGACTATCCACCTAACACGAGATCTCACAATAGTACATTAGTACATTAACCTATTTACAGCGCATAGCACATCCTATTCAGTCAATCCTCTTCAACATGAATATCCCACAGGTATTAATCAACCTCTTGATCTACCATCCTCCGTGAAACCAAC	---	---	---	---	---	---	---	---
lf2	La Flor	635760	1243883	AgfHap26	KC691438	ATTATAATCCCACAACGGACCAGAACACATAAGAACCTAACCGTACATAACAATGCCACCAAAACATGACTATCCACCTAACACGAGATCTCACAATAGTACATTAGTACATTAACCTATTTACAGCGCATAGCACATCCTATTCAGTCAATCCTCTTCAACATGAATATCCCACAGGTATTAATCAACCTCTTGATCTACCATCCTCCGTGAAACCAAC	---	---	---	---	---	---	---	---
ll1	La Leona	638086	1234236	AgfHap9	KC691421	ATTATAATCCCACAACGGACCAGAACACATAAGAACCTAACCGTACATAACAACGCCACCAAAACATGACTATCCACCTAACACGAGATCCCATAATAGTACATTAGTACATTAACCTATTTATAGCGCATAGCACATCCCATTCAGTCAATCCTCTTCAACATGAATATCCCACAGGTATTAATCAACCTCTTGATCTACCATCCTCCGTGAAACCAAC	222236	192198	137147	215217	142142	227229	193201	203203
ll3	La Leona	636815	1233227	AgfHap2	KC691414	ATTATAATCCCACAACGGACCAGAACACATAAGAACCTAACCGTACATAACAATGCCACCAAAACATGACTATCCATCTAACACGAGATCCCATAATAGTACATTAGTACATTAACCTATTTACAGCGCATAGCACATCCTATTCAGTCAATCCTCTTCAACATGAATATCCCACAGGTATTAATCAACCTCTTGATCTACCATCCTCCGTGAAACCAAC	222236	192200	149149	211219	144146	223223	193193	203203
ll4	La Leona	636815	1233233	AgfHap19	KC691431	ATTATAATCCCACAACGGACCAGAACACATAAGAACCTAACCGTACATAACAACGCCACCAAAACATGACTATCCACCTAACACGAGATCCCACAATAGTACATTAGTACATTAACCTATTTACAGCGCATAGCACATCCTATTCAGTCAATCCTCTTCAACATGAATATCCTACAGGTATTAATCAACCTCTTGATCTACCATCCTCCGTGAAACCAAC	220232	194200	137149	217219	144146	221223	193201	199203
ll5	La Leona	636816	1233235	AgfHap2	KC691414	ATTATAATCCCACAACGGACCAGAACACATAAGAACCTAACCGTACATAACAATGCCACCAAAACATGACTATCCATCTAACACGAGATCCCATAATAGTACATTAGTACATTAACCTATTTACAGCGCATAGCACATCCTATTCAGTCAATCCTCTTCAACATGAATATCCCACAGGTATTAATCAACCTCTTGATCTACCATCCTCCGTGAAACCAAC	---	198198	139149	211211	140144	223223	193201	203203
ll7	La Leona	636834	1233230	AgfHap1	KC691413	ATTATAATCCCACAACGGACCAGAACACATAAGAACCTAACCGTACATAACAACGCCACCAAAACATGACTATCCACCTAACACGAGATCTCACAATAGTACATTAGTACATTAACCTATTTACAGCGCATAGCACATCCTATTCAGTCAATCCTCTTCAACATGAATATCCCACAGGTATTAATCAACCTCTTGATCTACCATCCTCCGTGAAACCAAC	---	---	---	---	---	---	---	---
ll8	La Leona	636850	1233229	AgfHap19	KC691431	ATTATAATCCCACAACGGACCAGAACACATAAGAACCTAACCGTACATAACAACGCCACCAAAACATGACTATCCACCTAACACGAGATCCCACAATAGTACATTAGTACATTAACCTATTTACAGCGCATAGCACATCCTATTCAGTCAATCCTCTTCAACATGAATATCCTACAGGTATTAATCAACCTCTTGATCTACCATCCTCCGTGAAACCAAC	222222	198198	139149	211219	142144	223223	193221	203203
ll9	La Leona	636842	1233235	AgfHap2	KC691414	ATTATAATCCCACAACGGACCAGAACACATAAGAACCTAACCGTACATAACAATGCCACCAAAACATGACTATCCATCTAACACGAGATCCCATAATAGTACATTAGTACATTAACCTATTTACAGCGCATAGCACATCCTATTCAGTCAATCCTCTTCAACATGAATATCCCACAGGTATTAATCAACCTCTTGATCTACCATCCTCCGTGAAACCAAC	220220	198198	149149	217219	144146	221223	193221	199203
lp1	Pampas	637206	1243149	AgfHap4	KC691416	ATTATAATCCCACAACGGACCAGAACACATGAGAACCTAACCGTACATAACAACGCCACCAAAACATGACTATCCACCTAACACGAGATCCCATAATAGTACATTAGTACATTAATCTATTTACAGTGCATAGCACATCCCATTCAGTCAATCCTCTTCAACATGAATATCCCACAGGTATTAATCAACCTCTTGATCTACCATCCTCCGTGAAACCAAC	214214	194198	145149	211219	136144	221227	187201	199203
nd2	Escamacita	630476	1241546	AgfHap13	KC691425	ATTATAATCCCACAACGGACCAGAACACATAAGAACCTAACCGTACATAACAACGCCACCAAAACATGACTATCCATCTAACACGAGATCCCATAATAGTACATTAGTACATTAACCTATTTACAGCGCATAGCACATCCTATTCAGTCAATCCTCTTCAACATGAATATCCCACAGGTATTAATCAACCTCTTGATCTACCATCCTCCGTGAAACCAAC	---	---	---	---	---	---	---	---
nd2_1	Escamacita	630362	1241333	AgfHap1	KC691413	ATTATAATCCCACAACGGACCAGAACACATAAGAACCTAACCGTACATAACAACGCCACCAAAACATGACTATCCACCTAACACGAGATCTCACAATAGTACATTAGTACATTAACCTATTTACAGCGCATAGCACATCCTATTCAGTCAATCCTCTTCAACATGAATATCCCACAGGTATTAATCAACCTCTTGATCTACCATCCTCCGTGAAACCAAC	---	---	---	---	---	---	---	---
nd3	Escamacita	630246	1241347	AgfHap34	KC691446	ATTATAATCCCACAACGGACCAGAACACATAAGAACCTAACCGTACATAACAATGCCACCAAAACATGACTATCCATCTAACACGAGATCCCATAATAGTACATTAGTACATTAGCCTATTTATAGCGCATAGCACATCCTATTCAGTCAATCCTCTTCAACATGAATATCCCACAGGTATTAATCAACCTCTTGATCTACCATCCTCCGTGAAACCAAC	230230	190190	143149	211211	144144	223223	193193	199199
p2	Guacamaya	655088	1241865	AgfHap2	KC691414	ATTATAATCCCACAACGGACCAGAACACATAAGAACCTAACCGTACATAACAATGCCACCAAAACATGACTATCCATCTAACACGAGATCCCATAATAGTACATTAGTACATTAACCTATTTACAGCGCATAGCACATCCTATTCAGTCAATCCTCTTCAACATGAATATCCCACAGGTATTAATCAACCTCTTGATCTACCATCCTCCGTGAAACCAAC	---	---	---	---	---	---	---	---
p3	Guacamaya	655088	1241865	AgfHap13	KC691425	ATTATAATCCCACAACGGACCAGAACACATAAGAACCTAACCGTACATAACAACGCCACCAAAACATGACTATCCATCTAACACGAGATCCCATAATAGTACATTAGTACATTAACCTATTTACAGCGCATAGCACATCCTATTCAGTCAATCCTCTTCAACATGAATATCCCACAGGTATTAATCAACCTCTTGATCTACCATCCTCCGTGAAACCAAC	220224	198198	143151	211211	132144	229229	193201	203203
p4	Guacamaya	655088	1241865	AgfHap13	KC691425	ATTATAATCCCACAACGGACCAGAACACATAAGAACCTAACCGTACATAACAACGCCACCAAAACATGACTATCCATCTAACACGAGATCCCATAATAGTACATTAGTACATTAACCTATTTACAGCGCATAGCACATCCTATTCAGTCAATCCTCTTCAACATGAATATCCCACAGGTATTAATCAACCTCTTGATCTACCATCCTCCGTGAAACCAAC	220224	192192	149151	209219	132144	223229	201205	199203
p5a	Guacamaya	655088	1241865	---	---	---	222236	190194	145151	209211	144144	229235	193197	203203
p5b	Guacamaya	655088	1241865	AgfHap4	KC691416	ATTATAATCCCACAACGGACCAGAACACATGAGAACCTAACCGTACATAACAACGCCACCAAAACATGACTATCCACCTAACACGAGATCCCATAATAGTACATTAGTACATTAATCTATTTACAGTGCATAGCACATCCCATTCAGTCAATCCTCTTCAACATGAATATCCCACAGGTATTAATCAACCTCTTGATCTACCATCCTCCGTGAAACCAAC	---	---	---	---	---	---	---	---
qs1	Quebrada	639197	1230960	---	---	---	214234	192192	139139	221221	144144	221229	221221	199203
qs1_4	Quebrada	639337	1230915	AgfHap4	KC691416	ATTATAATCCCACAACGGACCAGAACACATGAGAACCTAACCGTACATAACAACGCCACCAAAACATGACTATCCACCTAACACGAGATCCCATAATAGTACATTAGTACATTAATCTATTTACAGTGCATAGCACATCCCATTCAGTCAATCCTCTTCAACATGAATATCCCACAGGTATTAATCAACCTCTTGATCTACCATCCTCCGTGAAACCAAC	232236	192192	137143	211211	---	227229	193217	199199
qs1_5	Quebrada	639344	1230908	AgfHap2	KC691414	ATTATAATCCCACAACGGACCAGAACACATAAGAACCTAACCGTACATAACAATGCCACCAAAACATGACTATCCATCTAACACGAGATCCCATAATAGTACATTAGTACATTAACCTATTTACAGCGCATAGCACATCCTATTCAGTCAATCCTCTTCAACATGAATATCCCACAGGTATTAATCAACCTCTTGATCTACCATCCTCCGTGAAACCAAC	---	---	---	---	---	---	---	---
qs1_8	Quebrada	639340	1230907	AgfHap5	KC691417	ATTATAATCCCACAACGGACCAGAACACATAAGAGCCTAATCGTACATAACAACGCCACCAAAACATGACTATCCACCCAACACGAGATCCCATAATAGTACATTAGTACATTAATCTATTTACAGCGCATAGCACATCCCATTCAGTCAATCCTCTTCAACATGAATATCCCACAGGTATTAATCAACCTCTTGATCTACCATCCTCCGTGAAACCAAC	230232	198198	141143	217217	---	---	193221	203203
qs2	Quebrada	639182	1230946	AgfHap4	KC691416	ATTATAATCCCACAACGGACCAGAACACATGAGAACCTAACCGTACATAACAACGCCACCAAAACATGACTATCCACCTAACACGAGATCCCATAATAGTACATTAGTACATTAATCTATTTACAGTGCATAGCACATCCCATTCAGTCAATCCTCTTCAACATGAATATCCCACAGGTATTAATCAACCTCTTGATCTACCATCCTCCGTGAAACCAAC	222236	192192	143147	---	---	219219	213221	211211
qs2_2	Quebrada	638220	1230370	AgfHap5	KC691417	ATTATAATCCCACAACGGACCAGAACACATAAGAGCCTAATCGTACATAACAACGCCACCAAAACATGACTATCCACCCAACACGAGATCCCATAATAGTACATTAGTACATTAATCTATTTACAGCGCATAGCACATCCCATTCAGTCAATCCTCTTCAACATGAATATCCCACAGGTATTAATCAACCTCTTGATCTACCATCCTCCGTGAAACCAAC	---	---	---	---	---	---	---	---
qs2_3	Quebrada	638229	1230372	AgfHap5	KC691417	ATTATAATCCCACAACGGACCAGAACACATAAGAGCCTAATCGTACATAACAACGCCACCAAAACATGACTATCCACCCAACACGAGATCCCATAATAGTACATTAGTACATTAATCTATTTACAGCGCATAGCACATCCCATTCAGTCAATCCTCTTCAACATGAATATCCCACAGGTATTAATCAACCTCTTGATCTACCATCCTCCGTGAAACCAAC	---	---	---	---	---	---	---	---
qs2_5	Quebrada	638231	1230397	AgfHap5	KC691417	ATTATAATCCCACAACGGACCAGAACACATAAGAGCCTAATCGTACATAACAACGCCACCAAAACATGACTATCCACCCAACACGAGATCCCATAATAGTACATTAGTACATTAATCTATTTACAGCGCATAGCACATCCCATTCAGTCAATCCTCTTCAACATGAATATCCCACAGGTATTAATCAACCTCTTGATCTACCATCCTCCGTGAAACCAAC	214222	---	139139	217217	142142	---	193193	203203
qs2_6	Quebrada	638212	1230391	AgfHap5	KC691417	ATTATAATCCCACAACGGACCAGAACACATAAGAGCCTAATCGTACATAACAACGCCACCAAAACATGACTATCCACCCAACACGAGATCCCATAATAGTACATTAGTACATTAATCTATTTACAGCGCATAGCACATCCCATTCAGTCAATCCTCTTCAACATGAATATCCCACAGGTATTAATCAACCTCTTGATCTACCATCCTCCGTGAAACCAAC	---	---	---	---	---	---	---	---
qs3	Quebrada	639175	1230895	AgfHap1	KC691413	ATTATAATCCCACAACGGACCAGAACACATAAGAACCTAACCGTACATAACAACGCCACCAAAACATGACTATCCACCTAACACGAGATCTCACAATAGTACATTAGTACATTAACCTATTTACAGCGCATAGCACATCCTATTCAGTCAATCCTCTTCAACATGAATATCCCACAGGTATTAATCAACCTCTTGATCTACCATCCTCCGTGAAACCAAC	220220	192192	137143	---	140140	223223	---	199203
rsv1	Refugio	633800	1230726	AgfHap39	KC691451	ATTATAATCCCACGACGGACCAGAACACATAAGGACCTAACCGTACATAACAATGCCACCAAAACATGACTATCCACCTAACACGAGATCCCACAATAGTACATTAGTACATTAACCTATTTACAGCGCATAGCACATCCTATTCAGTCAATCCTCTTCAACATGAATATCCTACAGGTATTAATCAACCTCTTGATCTACCATCCTCCGTGAAACCAAC	---	---	---	---	---	---	---	---
si1	SantaIngracia	637620	1239948	AgfHap4	KC691416	ATTATAATCCCACAACGGACCAGAACACATGAGAACCTAACCGTACATAACAACGCCACCAAAACATGACTATCCACCTAACACGAGATCCCATAATAGTACATTAGTACATTAATCTATTTACAGTGCATAGCACATCCCATTCAGTCAATCCTCTTCAACATGAATATCCCACAGGTATTAATCAACCTCTTGATCTACCATCCTCCGTGAAACCAAC	220234	192198	147151	211213	144144	227229	193193	203203
si2	SantaIngracia	637605	1239941	AgfHap29	KC691441	ATTATAATCCCACAACGGACCAGAACACATAAGAACCTAACCGTACATAACAACGCCACCCAAAACATGACTATCCATCTAACACGAGATCCCATAATAGTACATTAGTACATTAACCTATTTACAGCGCATAGCACATCCTATTCAGTCAATCCTCTTCAACATGAATATCCCACAGGTATTAATCAACCTCTTGATCTACCATCCTCCGTGAAACCAAC	220234	---	137147	217219	144144	227229	193205	203203
si3	SantaIngracia	637695	1240109	AgfHap13	KC691425	ATTATAATCCCACAACGGACCAGAACACATAAGAACCTAACCGTACATAACAACGCCACCAAAACATGACTATCCATCTAACACGAGATCCCATAATAGTACATTAGTACATTAACCTATTTACAGCGCATAGCACATCCTATTCAGTCAATCCTCTTCAACATGAATATCCCACAGGTATTAATCAACCTCTTGATCTACCATCCTCCGTGAAACCAAC	222234	192192	141143	211211	142144	223227	193197	203203
si4	SantaIngracia	637696	1240113	AgfHap18	KC691430	ATTATAATCTCACAACGGACCAGAACACATAAGAGCCTAACCGTACATAACAACGCCACCAAAACATGACTATCCACCCAACACGAGATCCCATAATAGTACATTAGTACATTAATCTATTTACAGCGCATAGCACATCCCATTCAGTCAATCCTCTTCAACATGAATATCCCACAGGTATTAATCAACCTCTTGATCTACCATCCTCCGTGAAACCAAC	---	---	---	---	---	---	---	---
si5	SantaIngracia	637592	1240390	AgfHap3	KC691419	ATTATAATCCCACAACGGACCAGAATACATAAGGACCTAATCGTACATAACAACGCCACCAAAACATGACTATCCACCCAACACGAGATCCCATAATAGTACATTAGTACATTAATCTATTTACAGCGCATAGCACATCCCATTCAGTCAATCCTCTTCAACATGAATATCCCACAGGTATTAATCAACCTCTTGACCTACCATCCTCCGTGAAACCAAC	---	---	---	---	---	---	---	---
si6	SantaIngracia	637900	1240186	AgfHap37	KC691449	ATTATAATCCCACAACGGACCAGAACACATAAGAACCTAACTGTACATAACAACGCCACCAAAACATGACTATCCATCTAACACGAGATCCCATAATAGTACATTAGTACATTAACCTATTTATAGCGCATAGCACATCCTATTCAGTCAATCCTCTTCAACATGAATATCCCACAGGTATTAATCAACCTCTTGATCTACCATCCTCCGTGAAACCAAC	214220	---	143143	211217	144144	221225	193193	---
sr1	Escamacita	631810	1242598	AgfHap29	KC691441	ATTATAATCCCACAACGGACCAGAACACATAAGAACCTAACCGTACATAACAACGCCACCCAAAACATGACTATCCATCTAACACGAGATCCCATAATAGTACATTAGTACATTAACCTATTTACAGCGCATAGCACATCCTATTCAGTCAATCCTCTTCAACATGAATATCCCACAGGTATTAATCAACCTCTTGATCTACCATCCTCCGTGAAACCAAC	214236	198198	143149	211211	138144	---	193193	203203
sr10a	Escamacita	631810	1242598	AgfHap2	KC691414	ATTATAATCCCACAACGGACCAGAACACATAAGAACCTAACCGTACATAACAATGCCACCAAAACATGACTATCCATCTAACACGAGATCCCATAATAGTACATTAGTACATTAACCTATTTACAGCGCATAGCACATCCTATTCAGTCAATCCTCTTCAACATGAATATCCCACAGGTATTAATCAACCTCTTGATCTACCATCCTCCGTGAAACCAAC	---	---	---	---	---	---	---	---
sr10b	Escamacita	631810	1242598	AgfHap2	KC691414	ATTATAATCCCACAACGGACCAGAACACATAAGAACCTAACCGTACATAACAATGCCACCAAAACATGACTATCCATCTAACACGAGATCCCATAATAGTACATTAGTACATTAACCTATTTACAGCGCATAGCACATCCTATTCAGTCAATCCTCTTCAACATGAATATCCCACAGGTATTAATCAACCTCTTGATCTACCATCCTCCGTGAAACCAAC	---	---	---	---	---	---	---	---
sr12	Escamacita	631810	1242598	AgfHap1	KC691413	ATTATAATCCCACAACGGACCAGAACACATAAGAACCTAACCGTACATAACAACGCCACCAAAACATGACTATCCACCTAACACGAGATCTCACAATAGTACATTAGTACATTAACCTATTTACAGCGCATAGCACATCCTATTCAGTCAATCCTCTTCAACATGAATATCCCACAGGTATTAATCAACCTCTTGATCTACCATCCTCCGTGAAACCAAC	214220	192198	149149	211211	134144	229229	193221	203203
sr13	Escamacita	631810	1242598	---	---	---	214214	192192	137143	209211	140144	221229	193221	203203
sr16	Escamacita	631810	1242598	AgfHap35	KC691447	ATTATAATCCCACAACGGACCAGAACACATAAGAACCTAACCGTACATAACAATGCCACCAAAACATGACTATCCATCTAACACGAGATCCCATAATAGTACATTGGTACATTAACCTATTTACAGCGCATAGCACATCCTATTCAGTCAATCCTCTTCAACATGAATATCCCACAGGTATTAATCAACCTCTTGATCTACCATCCTCCGTGAAACCAAC	212222	192192	137149	209211	140140	229229	193193	199203
sr2	Escamacita	631810	1242598	AgfHap36	KC691448	ATTATAATCCCACAACGGACCAGAACACATAAGAACCTAACCGTACATAACAATGCCACCAAAACATGACTATCCATCTAACACGAGATCCCATAATAGTACATTAGTACATTAACCTATTTACAGCGCATAGCACATCCTATTCAGTCAATCCTCTCCAACATGAATATCCCACAGGTATTAATCAACCTCTTGATCTACCATCCTCCGTGAAACCAAC	---	---	---	---	---	---	---	---
sr3	Escamacita	631810	1242598	AgfHap29	KC691441	ATTATAATCCCACAACGGACCAGAACACATAAGAACCTAACCGTACATAACAACGCCACCCAAAACATGACTATCCATCTAACACGAGATCCCATAATAGTACATTAGTACATTAACCTATTTACAGCGCATAGCACATCCTATTCAGTCAATCCTCTTCAACATGAATATCCCACAGGTATTAATCAACCTCTTGATCTACCATCCTCCGTGAAACCAAC	214236	---	143143	211211	138140	223223	193201	203203
sr4	Escamacita	631810	1242598	AgfHap2	KC691414	ATTATAATCCCACAACGGACCAGAACACATAAGAACCTAACCGTACATAACAATGCCACCAAAACATGACTATCCATCTAACACGAGATCCCATAATAGTACATTAGTACATTAACCTATTTACAGCGCATAGCACATCCTATTCAGTCAATCCTCTTCAACATGAATATCCCACAGGTATTAATCAACCTCTTGATCTACCATCCTCCGTGAAACCAAC	---	---	---	---	---	---	---	---
sr5	Escamacita	631810	1242598	AgfHap9	KC691421	ATTATAATCCCACAACGGACCAGAACACATAAGAACCTAACCGTACATAACAACGCCACCAAAACATGACTATCCACCTAACACGAGATCCCATAATAGTACATTAGTACATTAACCTATTTATAGCGCATAGCACATCCCATTCAGTCAATCCTCTTCAACATGAATATCCCACAGGTATTAATCAACCTCTTGATCTACCATCCTCCGTGAAACCAAC	---	---	---	---	---	---	---	---
sr6	Escamacita	631810	1242598	AgfHap2	KC691414	ATTATAATCCCACAACGGACCAGAACACATAAGAACCTAACCGTACATAACAATGCCACCAAAACATGACTATCCATCTAACACGAGATCCCATAATAGTACATTAGTACATTAACCTATTTACAGCGCATAGCACATCCTATTCAGTCAATCCTCTTCAACATGAATATCCCACAGGTATTAATCAACCTCTTGATCTACCATCCTCCGTGAAACCAAC	---	---	---	---	---	---	---	---
sr7	Escamacita	631810	1242598	AgfHap13	KC691425	ATTATAATCCCACAACGGACCAGAACACATAAGAACCTAACCGTACATAACAACGCCACCAAAACATGACTATCCATCTAACACGAGATCCCATAATAGTACATTAGTACATTAACCTATTTACAGCGCATAGCACATCCTATTCAGTCAATCCTCTTCAACATGAATATCCCACAGGTATTAATCAACCTCTTGATCTACCATCCTCCGTGAAACCAAC	---	---	---	---	---	---	---	---
srp2	Escamacita	631841	1242784	AgfHap13	KC691425	ATTATAATCCCACAACGGACCAGAACACATAAGAACCTAACCGTACATAACAACGCCACCAAAACATGACTATCCATCTAACACGAGATCCCATAATAGTACATTAGTACATTAACCTATTTACAGCGCATAGCACATCCTATTCAGTCAATCCTCTTCAACATGAATATCCCACAGGTATTAATCAACCTCTTGATCTACCATCCTCCGTGAAACCAAC	---	---	---	---	---	---	---	---
tda1a	Arce	657128	1240822	AgfHap13	KC691425	ATTATAATCCCACAACGGACCAGAACACATAAGAACCTAACCGTACATAACAACGCCACCAAAACATGACTATCCATCTAACACGAGATCCCATAATAGTACATTAGTACATTAACCTATTTACAGCGCATAGCACATCCTATTCAGTCAATCCTCTTCAACATGAATATCCCACAGGTATTAATCAACCTCTTGATCTACCATCCTCCGTGAAACCAAC	230234	190192	137147	211217	140144	223229	193193	199199
srp12	Escamacita	631810	1242598	---	---	---	212222	192192	147147	211211	132144	223235	193221	---

## Sheet: Sheet3
Seq	Haplotype
ATTATAATCCCACAACGGACCAGAACACATAAGAACCTAACCGTACATAACAACGCCACCAAAACATGACTATCCACCTAACACGAGATCTCACAATAGTACATTAGTACATTAACCTATTTACAGCGCATAGCACATCCTATTCAGTCAATCCTCTTCAACATGAATATCCCACAGGTATTAATCAACCTCTTGATCTACCATCCTCCGTGAAACCAAC	AgfHap1
ATTATAATCCCACAACGGACCAGAACACATAAGAACCTAACCGTACATAACAATGCCACCAAAACATGACTATCCATCTAACACGAGATCCCATAATAGTACATTAGTACATTAACCTATTTACAGCGCATAGCACATCCTATTCAGTCAATCCTCTTCAACATGAATATCCCACAGGTATTAATCAACCTCTTGATCTACCATCCTCCGTGAAACCAAC	AgfHap2
ATTATAATCCCACAACGGACCAGAATACATAAGGACCTAATCGTACATAACAACGCCACCAAAACATGACTATCCACCCAACACGAGATCCCATAATAGTACATTAGTACATTAATCTATTTACAGCGCATAGCACATCCCATTCAGTCAATCCTCTTCAACATGAATATCCCACAGGTATTAATCAACCTCTTGACCTACCATCCTCCGTGAAACCAAC	AgfHap3
ATTATAATCCCACAACGGACCAGAACACATGAGAACCTAACCGTACATAACAACGCCACCAAAACATGACTATCCACCTAACACGAGATCCCATAATAGTACATTAGTACATTAATCTATTTACAGTGCATAGCACATCCCATTCAGTCAATCCTCTTCAACATGAATATCCCACAGGTATTAATCAACCTCTTGATCTACCATCCTCCGTGAAACCAAC	AgfHap4
ATTATAATCCCACAACGGACCAGAACACATAAGAGCCTAATCGTACATAACAACGCCACCAAAACATGACTATCCACCCAACACGAGATCCCATAATAGTACATTAGTACATTAATCTATTTACAGCGCATAGCACATCCCATTCAGTCAATCCTCTTCAACATGAATATCCCACAGGTATTAATCAACCTCTTGATCTACCATCCTCCGTGAAACCAAC	AgfHap5
ATTATAATCCCACAACGGACCAGAACACATAAGAACCTAACCGTACATAGCAACGCCACCAAAACATGACTATCCACCTAACACGAGATCCCACAATAGTACATTAGTACATTAATCTATTTACAGCGCATAGCACATCCTATTCAGTCAATCCTCTTCAACATGAATATCCCACAGGTATTAATCAACCTCTTGATCTACCATCCTCCGTGAAACCAAC	AgfHap6
ATTATAATCCCACAACGGACCAGAACACATAAGAGCCTAACCGTACATAACAACGCCACCAAAACATGACTATCCACCCAACACGAGATCCCATAATAGTACATTAGTACATTAATCTATTTACAGCGCATAGCACATCCCATTCAGTCAATCCTCTTCAACATGAATATCCCACAGGTATTAATCAACCTCTTGATCTACCATCCTCCGTGAAACCAAC	AgfHap7
ATTATAATCTCACAACGGACCAGAACACATAAGAGTCTAACCGTACATAACAACGCCACCAAAACATGACTATCCACCCAACACGAGATCCCATAATAGTACATTAGTACATTAATCTATTTACAGCGCATAGCACATCCCATTCAGTCAATCCTCTTCAACATGAATATCCCACAGGTATTAATCAACCTCTTGATCTACCATCCTCCGTGAAACCAAC	AgfHap8
ATTATAATCCCACAACGGACCAGAACACATAAGAACCTAACCGTACATAACAACGCCACCAAAACATGACTATCCACCTAACACGAGATCCCATAATAGTACATTAGTACATTAACCTATTTATAGCGCATAGCACATCCCATTCAGTCAATCCTCTTCAACATGAATATCCCACAGGTATTAATCAACCTCTTGATCTACCATCCTCCGTGAAACCAAC	AgfHap9
ATTATAATCCCATAACGGACCAGAACACATAAGAACCTAACCGTACATAACAACGCCACTAAAACATGACTATCCATCCAACACGAGATCCCACAATAGTACATTAGTACATTAACCTATTTACAGCGCATAGCACATCCTATTCAGTCAATCCTCTTCAACATGAATATCCCACAGGTATTAATCAACCTCTTGATCTACCATCCTCCGTGAAACCAAC	AgfHap10
ATTATAATCCCACAACGGACCAGAACACATAAGAACCTAACCGTACATAACAACGCCACCAAAACATGACTATCCACCTAACACGAGATCCCACAATAGTACATTAGTACATTAATCTATTTACAGCGCATAGCACATCCTATTCAGTCAATCCTCTTCAACATGAATATCCTACAGGTATTAATCAACCTCTTGATCTACCATCCTCCGTGAAACCAAC	AgfHap11
ATTATAATCCCACAACGGACCAGAACACATAAGAACCTAACCGTACATAACAATGCCACCAAAACATGACTATCCACCTAACACGAGATCCCATAATAGTACATTAGTACATTAACCTATTTACAGCGCATAGCACATCCTATTCAGTCAATCCTCTTCAACATGAATATCCCACAGGTATTAATCAACCTCTTGATCTACCATCCTCCGTGAAACCAAC	AgfHap12
ATTATAATCCCACAACGGACCAGAACACATAAGAACCTAACCGTACATAACAACGCCACCAAAACATGACTATCCATCTAACACGAGATCCCATAATAGTACATTAGTACATTAACCTATTTACAGCGCATAGCACATCCTATTCAGTCAATCCTCTTCAACATGAATATCCCACAGGTATTAATCAACCTCTTGATCTACCATCCTCCGTGAAACCAAC	AgfHap13
ATTATAATCCCACAACGGACCAGAACACATAAGAGTCTAACCGTACATAACAACGCCACCAAAACATGACTATCCACCCAACACGAGATCCCATAATAGTACATTAGTACATTAATCTATTTACAGCGCATAGCACATCCCATTCAGTCAATCCTCTTCAACATGAATATCCCACAGGTATTAATCAACCTCTTGATCTACCATCCTCCGTGAAACCAAC	AgfHap14
ATTATAATCCCACAACGGACCAGAACACATAAGAACCTAACTGTACATAACAACGCCACCAAAACATGACTATCCATCTAACACGAGATCCCATAATAGTACATTAGTACATTAACCTATTTACAGCGCATAGCACATCCTATTCAGTCAATCCTCTTCAACATGAATATCCCACAGGTATTAATCAACCTCTTGATCTACCATCCTCCGTGAAACCAAC	AgfHap15
ATTATAATCCCACAACGGACCAGAATACATAAGAACCTAACCGTACATAACAATGCCACCAAAACATGACTATCCATCTAACACGAGATCCCATAATAGTACATTAGTACATTAACCTATTTACAGCGCATAGCACATCCTATTCAGTCAATCCTCTTCAACATGAATATCCCACAGGTATTAATCAACCTCTTGATCTACCATCCTCCGTGAAACCAAC	AgfHap16
ATTATAATCCCACAACGGACCAGAACACATAAGAACCTAACCGTACATAACAATGTCACCAAAACATGACTATCCATCTAACACGAGATCCCATAATAGTACATTAGTACATTAACCTATTTACAGCGCATAGCACATCCTATTCAGTCAATCCTCTTCAACATGAATATCCCACAGGTATTAATCAACCTCTTGATCTACCATCCTCCGTGAAACCAAC	AgfHap17
ATTATAATCTCACAACGGACCAGAACACATAAGAGCCTAACCGTACATAACAACGCCACCAAAACATGACTATCCACCCAACACGAGATCCCATAATAGTACATTAGTACATTAATCTATTTACAGCGCATAGCACATCCCATTCAGTCAATCCTCTTCAACATGAATATCCCACAGGTATTAATCAACCTCTTGATCTACCATCCTCCGTGAAACCAAC	AgfHap18
ATTATAATCCCACAACGGACCAGAACACATAAGAACCTAACCGTACATAACAACGCCACCAAAACATGACTATCCACCTAACACGAGATCCCACAATAGTACATTAGTACATTAACCTATTTACAGCGCATAGCACATCCTATTCAGTCAATCCTCTTCAACATGAATATCCTACAGGTATTAATCAACCTCTTGATCTACCATCCTCCGTGAAACCAAC	AgfHap19
ATTATAATCCCACAACGGACCAGAACACATAAGAACCTAACCGTACATAACAACGCCGCCAAAACATGACTATCCACCTAACACGAGATCCCACAATAGTACATTAGTACATTAACCTATTTACAGCGCATAGCACATCCTATTCAGTCAATCCTCTTCAACATGAATATCCCACAGGTATTAATCAACCTCTTGATCTACCATCCTCCGTGAAACCAAC	AgfHap20
ATTATAATCCCACAACGGACCAGAATACATAAGGACCTAATCGTACATAACAATGCCACCAAAACATGACTATCCACCCAACACGAGATCCCATAATAGTACATTAGTACATTAATCTATTTACAGCGCATAGCACATCCCATTCAGTCAATCCTCTTCAACATGAATATCCCACAGGTATTAATCAACCTCTTGACCTACCATCCTCCGTGAAACCAAC	AgfHap21
ATTATAATCCCACAACGGACCAGAACACATAAGAACCTAACCGTACATAACAATGCCACCAAAACATGACTATCCACCTAACACGAGATCCCACAATAGTACATTAGTACATTAACCTATTTACAGCGCATAGCACATCCTATTCAGTCAATCCTCTTCAACATGAATATCCCACAGGTATTAATCAACCTCTTGATCTACCATCCTCCGTGAAACCAAC	AgfHap22
ATTATAATCCCACAACGGACCAGAACACATAAGGACCTAACCGTACATAACAATGCCACCAAAACATGACTATCCACCTAACACGAGATCCCACAATAGTACATTAGTACATTAACCTATTTACAGCGCATAGCACATCCTATTCAGTCAATCCTCTTCAACATGAATATCCTACAGGTATTAATCAACCTCTTGATCTACCATCCTCCGTGAAACCAAC	AgfHap23
ATTATAATCCCACAACGGACCAGAACACATAAGAACCTAACCGTACATAACAATGCCACCAAAACATGACTATCCATCTAACACGAGATCCCATAATAGTACATTAGTACATTAACCTATTTATAGCGCATAGCACATCCTATTCAGTCAATCCTCTTCAACATGAATATCCCACAGGTATTAATCAACCTCTTGATCTACCATCCTCCGTGAAACCAAC	AgfHap24
ATTATAATCCCACAACGGACCAGAACACATAAGAACCTAACTGTACATAACAACGCCACCAAAACATGACTATCCATCTAACACGAGATCCCATGATAGTACATTAGTACATTAACCTATTTACAGCGCATAGCACATCCTATTCAGTCAATCCTCTTCAACATGAATATCCCACAGGTATTAATCAACCTCTTGATCTACCATCCTCCGTGAAACCAAC	AgfHap25
ATTATAATCCCACAACGGACCAGAACACATAAGAACCTAACCGTACATAACAATGCCACCAAAACATGACTATCCACCTAACACGAGATCTCACAATAGTACATTAGTACATTAACCTATTTACAGCGCATAGCACATCCTATTCAGTCAATCCTCTTCAACATGAATATCCCACAGGTATTAATCAACCTCTTGATCTACCATCCTCCGTGAAACCAAC	AgfHap26
ATTATAATCCCACAACGGACCAGAACACATAAGAACCTAACCGTACATAACAACGCCACCAAAACATGACTATCCACCTAACACGAGATCCCACAATAGTACATTAGTACATTAACCTATTTACAGCGCATAGCACATCCTATTCAGTCAATCCTCTTCAACATGAATATCCCACAGGTATTAATCAACCTCTTGATCTACCATCCTCCGTGAAACCAAC	AgfHap27
ATTATAATCCCACAACGGACCAGAACACATAAGAACCTAACCGTACATAACAATGCCACCAAAACATGACTATCCACCCAACACGAGATCTCATAATAGTACATTAGTACATTAATCTATTTACAGCGCATAGCACATCCCATTCAGTCAATCCTCTTCAACATGGATATCCCACAGGTATTAATCAACCTCTTGACCTACCATCCTCCGTGAAACCAAC	AgfHap28
ATTATAATCCCACAACGGACCAGAACACATAAGAACCTAACCGTACATAACAACGCCACCCAAAACATGACTATCCATCTAACACGAGATCCCATAATAGTACATTAGTACATTAACCTATTTACAGCGCATAGCACATCCTATTCAGTCAATCCTCTTCAACATGAATATCCCACAGGTATTAATCAACCTCTTGATCTACCATCCTCCGTGAAACCAAC	AgfHap29
ATTATAATCCCACAACGGACCAGAACACATGAGAACCTAACCGTACATAACAACGCCACCAAAACATGACTATCCACCTAACACGAGATCCCATAATAGTACATTAGTACATTAATCTATTTACAGTGCATAGCACATCCCATTCAGTCAATCCTCTTCAACATGAATATCCTACAGGTATTAATCAACCTCTTGATCTACCATCCTCCGTGAAACCAAC	AgfHap30
ATTATAATCCCACAACGGACCAGAACACATAAGAACCTAACCGTACATAACAACGCCGCCAAAACATGACTATCCATCTAACACGAGATCCCATAATAGTACATTAGTACATTAACCTATTTACAGCGCATAGCACATCCTATTCAGTCAATCCTCTTCAACATGAATATCCCACAGGTATTAATCAACCTCTTGATCTACCATCCTCCGTGAAACCAAC	AgfHap31
ATTATAATCCCACAACGGACCAGAACACATAAGAACCTAACCGTACATAACAACGCCACCAAAACATGACTATCCATCTAACACGAGATCCCATAATAGTACATTAGTACATTAACCTATTTATAGCGCATAGCACATCCTATTCAGTCAATCCTCTTCAACATGAATATCCCACAGGTATTAATCAACCTCTTGATCTACCATCCTCCGTGAAACCAAC	AgfHap32
ATTATAATCCCACAACGGACCAGAACACATAAGAACCTAACCGTACATAACGACGCCACCAAAACATGACTATCCATCTAACACGAGATCCCATAATAGTACATTAGTACATTAACCTATTTACAGCGCATAGCACATCCTATTCAGTCAATCCTCTTCAACATGAATATCCCACAGGTATTAATCAACCTCTTGATCTACCATCCTCCGTGAAACCAAC	AgfHap33
ATTATAATCCCACAACGGACCAGAACACATAAGAACCTAACCGTACATAACAATGCCACCAAAACATGACTATCCATCTAACACGAGATCCCATAATAGTACATTAGTACATTAGCCTATTTATAGCGCATAGCACATCCTATTCAGTCAATCCTCTTCAACATGAATATCCCACAGGTATTAATCAACCTCTTGATCTACCATCCTCCGTGAAACCAAC	AgfHap34
ATTATAATCCCACAACGGACCAGAACACATAAGAACCTAACCGTACATAACAATGCCACCAAAACATGACTATCCATCTAACACGAGATCCCATAATAGTACATTGGTACATTAACCTATTTACAGCGCATAGCACATCCTATTCAGTCAATCCTCTTCAACATGAATATCCCACAGGTATTAATCAACCTCTTGATCTACCATCCTCCGTGAAACCAAC	AgfHap35
ATTATAATCCCACAACGGACCAGAACACATAAGAACCTAACCGTACATAACAATGCCACCAAAACATGACTATCCATCTAACACGAGATCCCATAATAGTACATTAGTACATTAACCTATTTACAGCGCATAGCACATCCTATTCAGTCAATCCTCTCCAACATGAATATCCCACAGGTATTAATCAACCTCTTGATCTACCATCCTCCGTGAAACCAAC	AgfHap36
